# Supplementary material for: Mechanically enhanced biogenesis of gut spheroids with instability-driven morphomechanics
Source: Nat Commun. 2023 Sep 27;14:6016. doi: 10.1038/s41467-023-41760-2 (PMC10533890; doi:10.1038/s41467-023-41760-2)
Supplement: Supplementary file 7 — Source data [file 41467_2023_41760_MOESM7_ESM.xlsx]

## Sheet: Figure 1
		Spheroid number per 300k hPSCs
Figure 1h	iPS18	Monolayer	85	45	75
		μGSG	1100	650	820
	H1	Monolayer	670	405	1265
		μGSG	2290	2103	1916
	iPSB1	Monolayer	659	440	512
		μGSG	4120	2501	3769
		Percentage of positive cells
Figure 1j	GATA4	Monolayer	100	100	100	94.1176	92.8571
		μGSG	84.4444	90	100	100	90.4762
	SOX2	Monolayer	28.5714	31.8182	37.5	35.2941	60
		μGSG	26.6667	29.4118	50	52.7273	42.1053
	HNF1β	Monolayer	100	100	95.8333	100	100
		μGSG	100	100	100	100	100
	FOXA2	Monolayer	100	100	88.8889	94.1176	85.7143
		μGSG	95.5556	100	100	100	100
	SOX17	Monolayer	100	100	100	94.1176	85.7143
		μGSG	97.7778	100	100	90	100

## Sheet: Figure 2
		Normalized number of spheroid
Figure 2d	dAFG	Monolayer	0.882353	1.05882	1.05882
		μGSG	18.9107	14.625	17.1429
	vAFG	Monolayer	1.58915	0.658915	0.755814
		μGSG	11.5116	13.3721	10.6977
	MHG	Monolayer	0.906977	1.11628	0.976744
		μGSG	2.29048	2.15263	1.69474
	dAFG	Percentage of positive cells
Figure 2e	HNF1β	Monolayer	70	68.4211	58.3333	66.6667	66.6667
		μGSG	64.7059	57.8947	70.3704	77.4194	57.8947
	SOX2	Monolayer	50	47.3684	41.6667	25.9259	25.9259
		μGSG	23.5294	31.5789	44.4444	35.4839	35.4839
	vAFG	Percentage of positive cells
Figure 2f	SOX2	Monolayer	64.2857	76.9231	70	71.4286	69.56
		μGSG	70	70	63.3333	75	66.66
	NKX2.1	Monolayer	88.8889	80	85.7143	80	84.6154
		μGSG	85.7143	89.4737	81.8182	87.5	83.3333
	vAFG	Percentage of positive cells
Figure 2g	CDX2	Monolayer	78.9474	76.9231	87.5	88.2353	80
		μGSG	76.4706	86.3636	85.7143	75	82.6087

## Sheet: Figure 3
		Percentage of positive cells
Figure 3d	GATA4	Monolayer	100	57.143	70.588	65	80
		μGSG	100	100	81.633	50.746	60.177
	SOX2	Monolayer	85.567	91.304	87.116	95	80
		μGSG	91.304	100	89.116	86.567	90.265
	PDX1	Monolayer	0	0	0	0	0
		μGSG	0	0	0	0	0
Figure 3e	GATA4	Monolayer	99.153	100	100	100	100
		μGSG	100	100	100	100	100
	SOX2	Monolayer	87.288	36.508	74.775	33.333	76.829
		μGSG	76.515	79.787	78.095	62.5	71.667
	PDX1	Monolayer	100	100	100	100	100
		μGSG	100	100	100	100	100

## Sheet: Figure 4
	Spheroid number per 300k hPSCs
		μGSG
Figure 4b	Monolayer	50μm	100μm	200μm	400μm	8000μm
	70	810	782	712	1052	574
	45	1060	608	837	421	1195
	87	489	1081	1097	973	813
	Normalized number of Spheroids
		μGSG
Figure 4d	Monolayer	d=400μm	Area=1.26 X 10^5 μm^2			Area=3.14 X 10^4 μm^2
			AR=1:1	AR=1:2	AR=1:4	AR=1:1	AR=1:2	AR=1:4
	0.909091	13.6364	11.1818	10.8182	10.4545	12.5	12.7273	16.1818
	1.09091	10.9091	11.8182	14.5455	12.7273	11.1364	11.6364	10.8182
	1	11	12.3765	11.5455	12.1364	11.8182	12	10.1818
		Colony thickness （μm）
Figure 4f	Monolayer	20.976	20.051	18.68	16.645	17.313	23.769	20.165	17.148	23.212	18.96
	μGSG	31.835	31.03	29.488	28.582	27.862	29.835	26.03	25.488	30.582	24.862
	Cell plating density （10^5 cm^-2）	Colony thickness （μm）
Figure 4h	3.5	26	26	28	30	24
	3	28	22	24	32	30
	2	18	14	22	24	22
	1	12	16	24	16	12
	Cell plating density （10^5 cm^-2）	Normalized number of Spheroids
Figure 4i	3.5	0.890659	0.925018	1.18432
	3	0.891468	0.962855	0.889526
	2	0.378541	0.309245	0.33
	1	0.027344	0.025316	0.033153
	Cell plating density （10^5 cm^-2）
Cell plating density	3.5	3	2	1
Figure 4j (Projected nucleus area μm^2)	95.37	161.233	155.687	137.302
	106.159	112.971	169.625	121.36
	138.393	82.504	160.75	118.304
	117.881	142.764	134.977	90.538
	122.143	127.665	107.561	131.324
	90.175	99.625	70.546	187.719
	101.497	119.711	57.659	141.221
	121.211	106.77	71.795	144.41
	124.008	71.18	98.159	167.924
	184.08	87.222	151.414	135.641
	112.286	186.712	113.018	168.522
	123.075	116.341	84.155	216.548
	164.9	76.303	104.142	221.331
	89.509	99.355	177.186	168.655
	90.575	106.23	132.084	159.82
	99.499	127.935	101.841	172.043
	101.497	91.132	130.835	213.426
	143.321	142.09	127.745	153.178
	156.375	114.454	165.023	165.599
	102.962	89.514	113.609	164.404
	120.012	126.317	98.422	209.128
	93.905	93.154	67.587	134.698
	83.915	92.615	78.172	143.49
	97.102	116.341	146.022	164.228
	91.374	96.524	119.592	148.054
	79.386	85.47	84.484	187.718
	100.565	105.691	99.145	190.738
	151.313	114.319	104.602	230.872
	94.304	113.241	116.305	151.879
	94.171	83.717	108.613	167.987
	86.845	96.12	70.185	127.383
	72.327	124.699	164.899	126.644
	103.495	80.482	114.141	126.376
	84.581	98.277	203.949	129.53
	74.991	111.488	139.128	243.557
	100.032	127.261	160.386	174.832
	94.171	119.307	60.308	199.195
	96.436	132.114	125.588	228.859
	69.796	96.929	86.603	160.671
	115.083	139.663	128.597	159.732
	111.354		101.648
	88.044		80.455
			117.281
			107.6
			199.894
			62.205
			139.978
			112.637
			138.539
			110.216
Figure 4k		Colony thickness (μm)		3.5		3		2		1		Thickness data		Cell plating density （10^5 cm^-2）	Colony thickness （μm）
		X	Err. Bar	Mean	SD	Mean	SD	Mean	SD	Mean	SD			3.5	34	34	32	40	40
	3.5	36	3.742	106.9	25.13									3	43	17	39	24	43
	3	33.2	11.97			110.4	23.81							2	20	42	26	43	17
	2	29.6	12.22					117.5	35.55					1	22	27	19	26	15
	1	21.6	4.775							164.6	35.38	Projected nucleus area data were cited from figure 4j
Figure 4l		Colony thickness (μm)		3.5		3		2		1		Budding initiation data		Cell plating density （10^5 cm^-2）	Budding initiation
		X	Err. Bar	Mean	SD	Mean	SD	Mean	SD	Mean	SD			3.5	11	10	10
	3.5	36	3.742	10.33	0.5774									3	10	9	11
	3	33.2	11.97			10	1							2	6	7	5
	2	29.6	12.22					6	1					1	3	3	1
	1	21.6	4.775							2.333	1.155	Thickness data were cited from figure 4k
Figure 4m		Projected area (μm^2)		3.5		3		2		1		Projected nucleus area data were cited from figure 4j
		X	Err. Bar	Mean	SD	Mean	SD	Mean	SD	Mean	SD	Budding initiation data were cited from figure 4l
	3.5	106.9	25.13	10.33	0.5774
	3	110.4	23.81			10	1
	2	117.5	35.55					6	1
	1	164.6	35.38							2.333	1.155

## Sheet: Figure 5
Figure 5b
htotal/hfilm	Normalized Amplitude A/hc	Normalized Amplitude A/hc	Normalized Amplitude A/hc
hc = 2 μm	1.2% growth	2.5% growth	5% growth
2			1.428
3	0.0186	0.143	1.709
5	0.0277	0.946	2.049
7.5	0.0566	1.325	2.49
10	0.128	1.682	3.019
15	0.43	2.107	3.591
20	0.52	2.139	3.634
30	0.547	2.141	3.632
40	0.558	2.141	3.633
50	0.558	2.142	3.635
100	0.558	2.141	3.622

## Sheet: Figure 6
	Colony thickness (μm)
Figure 6c	SR		SC
	Scratched region	Intact region	Scratched region	Intact region
	38.473	15.229	12.125	13.969
	35.267	14.427	16.223	16.776
	35.912	16.851	11.653	13.71
	41.564	13.649	12.452	14.716
	37.837	17.634	13.133	17.825
	31.98	14.596	13.162	15.861
	32.229	17.835	14.646	12.643
	36.2	10.278	17.695	15.792
	37.882	14.596	15.773	17.771
	34.565	16.038	16.404	15.792
Figure 6d	Projected nucleus area (μm^2)
	Scratched region	Intact region
	54.864	67.419
	50.73	89.493
	39.834	98.807
	31.77	79.336
	31.311	83.751
	64.995	76.631
	64.995	85.486
	44.836	97.327
	33.301	124.3
	34.373	112.663
	36.874	154.36
	50.067	117.614
	38.073	96.127
	42.156	72.599
	47.438	73.135
	41.544	104.242
	53.001	85.92
	57.875	94.647
	50.245	180.925
	51.47	164.797
	44.198	126.009
	38.584	127.668
	42.36	112.382
	47.285	66.296
	63.362	122.794
	42.003	116.925
	40.625	163.342
	21.129	71.911
	31.566	114.22
	42.105	80.995
	48.23	89.391
	61.218	78.545
	41.314	69.333
	39.936	62.673
	44.478	59.866
	66.934	121.569
	50.628	93.32
	61.856	105.62
	55.757	68.491
	57.033	92.249
Figure 6e	Normalized number of spheroids
	Control	Day 4 SR	Day 4 SC
	0.948718	3.24324	0.7
	1.28205	4.09615	3.33333
	0.769231	4.48077	0.833333
	0.666667	2.02492	0.747664
	1.33333	3.45171	2.03115

## Sheet: Figure 7
Figure 7a	Monolayer		66.2798	89.8814	62.3037	43.358	59.9384	86.1787	41.4664	57.5687	88.6379	64.3663	104.258	61.1554	99.4084	67.3983	59.8296	80.6953	43.3852	71.6006	57.8927	54.3358	52.5778	55.8813	90.4983	88.9755	73.4545	41.2312	48.2543	51.226	36.0893	57.2635	75.821	63.1921	52.1041	73.0774	36.5111	43.6159	37.268	64.9533	52.8674	38.9386	60.2955	50.1354	76.2623	51.399	76.3453	51.4554	101.222
	μGSG	50 （μm）	79.0008	63.9276	70.4115	82.0036	70.9448	90.9208	87.1151	62.6264	58.0709	73.6534	70.8113	58.4623	71.1165	57.5188	52.6639	44.8821	74.3896	72.9478	69.2094	79.6086	93.1655	75.3247	79.4706	55.2845	70.1672	71.3952	51.6148	76.841	43.0242	74.4233	50.6603	66.5934	39.1738	94.5846	69.9281	61.5928	83.9068	74.0241	36.5597	66.83	36.8254	58.264	69.5833	58.494	56.4956	64.2392	54.9326
		100（μm）	51.8915	46.7444	39.085	52.4482	55.0765	49.0973	51.0355	32.7806	80.4562	63.774	63.6159	36.8002	35.8975	66.1547	58.912	99.4012	77.0561	69.2762	78.0191	91.1094	62.6801	51.5934	51.4379	32.4799	73.2232	43.2802	53.1746	50.0875	58.2329	43.3333	67.1747	72.5914	37.754	77.9471	78.934	64.6021	47.0198	51.4425	58.2679	69.2289	45.1821	56.377	66.1476	67.7307	75.1704	62.0386	62.7586
		200（μm）	59.6896	68.1493	68.4137	59.0785	49.5483	60.1128	53.531	64.7939	51.2351	31.1048	60.011	82.2959	64.4991	78.2057	70.659	56.5818	46.1146	56.1632	58.5848	52.8927	62.1961	62.36	63.1752	68.205	69.0273	64.2561	56.0452	53.205	68.9872	83.7545	76.7671	48.7072	65.7076	73.1227	73.4305	80.9908	45.475	51.1314	78.8556	68.24	58.3379	49.8315	57.2972	71.7755	86.1923	64.5114	64.4401
		400（μm）	59.8866	77.6549	61.5695	66.6744	61.3044	55.0026	60.1076	52.9769	95.2605	76.7425	45.8502	67.2414	45.4206	67.3879	55.5294	48.2206	73.726	84.2827	92.049	68.8634	61.2332	52.3412	53.2258	60.5767	57.64	58.1914	50.8294	72.1844	88.9016	52.1617	62.2738	83.6185	70.2955	83.6696	105.987	49.6799	65.3104	72.7326	73.2945	102.042	78.3839	79.4498	77.0062	82.627	66.6881	64.3306	60.9545
		8000（μm）	55.5968	32.4235	35.9584	45.6597	41.4852	42.4812	49.1103	31.3297	69.6559	69.2308	74.0863	53.7435	60.1458	50.3629	37.8149	53.5874	42.9244	77.0658	62.9769	57.7935	53.2381	60.6888	59.4635	77.5933	68.0294	55.8871	56.0614	61.493	100.87	94.0701	52.0062	47.7125	43.2821	51.4327	66.1353	57.0892	75.2236	62.5207	70.9778	37.038	46.8475	71.863	66.2772	53.5718	63.8498	58.8478	63.1661
Figure 7b	Monolayer		1.535	1.366	1.17	1.748	1.416	1.056	2.162	1.844	1.428	1.787	1.339	1.318	1.357	1.465	1.26	1.381	1.647	1.103	1.687	1.071	1.626	1.154	1.114	1.087	1.438	1.596	1.298	1.119	2.432	1.274	1.409	1.993	1.46	1.48	1.222	1.247	1.293	1.256	1.221	1.619	1.139	1.741	1.565	1.448	1.351	1.462	1.267
	μGSG	50（μm）	1.113	1.158	1.185	1.171	1.201	1.183	1.403	1.303	1.626	1.361	1.294	1.329	1.849	1.492	1.624	2.065	1.439	1.637	1.631	1.245	1.07	1.088	1.45	1.589	1.602	1.339	2.008	1.786	1.984	1.466	1.326	1.794	1.789	1.329	1.271	1.599	1.734	1.467	1.794	1.345	1.476	1.283	1.105	1.401	1.524	1.051	1.164
		100（μm）	1.169	1.522	1.653	1.24	1.628	1.898	1.474	1.415	1.667	1.223	1.847	1.291	2.253	1.244	1.13	1.166	1.576	1.056	1.38	1.032	1.23	1.366	1.469	2.826	1.797	1.989	2.412	1.673	1.942	2.294	1.468	1.807	1.462	1.264	1.198	1.073	2.099	1.663	1.762	1.115	1.721	1.252	1.433	1.108	1.688	1.29	1.163
		200（μm）	1.69	1.265	2.019	1.214	1.816	1.639	1.278	1.454	1.099	1.233	1.286	1.378	1.588	1.317	1.526	1.639	1.901	2.147	1.41	1.923	1.941	1.03	1.36	1.587	1.529	1.361	1.684	1.638	1.482	1.609	1.322	1.96	1.466	1.559	1.287	1.29	1.882	1.708	1.058	1.602	1.758	1.198	1.556	1.356	1.45	1.272	1.391
		400（μm）	1.897	1.275	1.285	2.214	1.738	1.327	1.276	1.689	1.435	1.421	3.144	1.186	1.352	2.064	1.895	1.325	1.433	1.578	1.546	2.097	1.741	1.16	2.021	1.254	1.384	1.379	1.655	1.798	1.345	1.868	2.572	1.645	1.615	2.196	1.192	2.714	2.15	1.206	1.473	1.746	1.135	1.846	1.335	1.276	1.51	1.268	1.716
		8000（μm）	1.193	1.162	1.727	1.99	1.776	1.98	1.303	1.605	1.401	1.018	1.169	1.601	1.772	1.451	1.38	2.079	1.637	1.512	1.126	1.343	1.362	1.48	1.307	1.186	1.334	1.368	2.121	1.417	1.089	1.415	1.391	1.785	1.881	1.19	1.354	1.124	1.24	1.295	1.491	1.416	1.241	1.395	1.371	1.882	1.845	1.586	1.147
Figure 7c	Monolayer		5296.76	8665.71	3567.57	2581.2	3994.2	6157.58	2919.22	4800.85	8813.1	5816.19	11430.8	3871.16	10530.1	5227.9	3541.11	7061.65	2435.07	4443.08	4440.56	2484.2	3529.78	2830.62	7167.89	6761	6094.6	2131.47	2374.6	2306.57	2487.98	3280.35	6361.66	6249.12	3112.38	6209.65	1279.05	1862.73	1410.06	4162.16	2679.88	1927.39	3252.63	3437.4	7149.41	3004.89	6182.78	3041	10192.1
	μGSG	50（μm）	5454.65	3716.22	4614.41	6185.3	4746.68	7678.08	8364.64	4012.25	4307.03	5798.56	5096.89	3567.57	7345.51	3876.2	3538.59	3267.75	6254.58	6842.88	6137.43	6197.89	7296.38	4848.72	7193.08	3813.22	6194.12	5361.43	4201.21	8280.24	2884.79	6378.04	2673.16	6249.54	2156.67	9337.15	4882.73	4763.06	9589.1	6312.53	1883.3	4718.97	1572.15	3420.18	4202.47	3764.09	3820.78	3406.32	2758.82
		100（μm）	2473.28	2612.69	1983.66	2679.04	3879.14	3592.76	3015.8	1194.23	8477.17	3905.18	5869.52	1373.11	2280.12	4275.54	3080.47	9051.61	7347.61	3981.6	6597.65	6726.14	3794.32	2856.24	3053.6	2341.43	7565.13	2926.78	5356.39	3297.15	5172.47	3382.81	5204.38	7480.3	1636.82	6029.93	5860.29	3517.18	3643.99	3456.71	4699.65	4198.28	2759.66	3124.98	4924.72	3992.52	7492.06	3900.14	3598.64
		200（μm）	4730.3	4613.15	7423.62	3328.22	3500.8	4652.2	2875.97	4793.29	2266.26	937.243	3636.85	7329.56	5190.11	6326.39	5982.48	4120.59	3175.79	5319.86	3801.88	4226.41	5898.08	3147.24	4261.68	5798.56	5720.45	4414.11	4153.34	3640.63	5540.31	8862.23	6118.53	3651.55	4972.17	6548.1	5448.35	6645.1	3056.12	3507.52	5168.69	5857.77	4700.07	2336.81	4012.25	5486.14	8463.32	4156.7	4535.04
		400（μm）	5342.11	6040.85	3824.55	7731.41	5130.48	3153.54	3621.32	3722.1	10226.5	6573.3	5190.95	4211.71	2191.1	7361.05	4588.79	2419.53	6115.59	8804.29	10289.5	7811.61	5127.12	2496.79	4497.25	3615.44	3610.4	3667.09	3359.29	7356.85	8347	3990.84	7832.61	9032.72	6267.18	12073.3	10517.1	5261.91	7202.74	5009.96	6215.53	5476.07	9153.23	6219.73	6839.52	5275.77	4120.17	5008.7	4514.89
		8000（μm）	2897.39	959.078	1753.55	3257.67	2400.21	2805.85	2469.08	1237.06	5338.76	3832.11	5040.62	3631.39	5033.9	2889.83	1549.47	4689.57	2369.14	7051.99	3507.94	3523.9	3031.76	4282.26	3628.88	5606.66	4847.46	3355.93	5234.62	4207.51	8699.73	9831.81	2955.34	3192.17	2768.06	2473.28	4651.78	2878.07	5512.6	3975.72	5898.92	1525.12	2139.87	5656.21	4731.56	4241.11	5908.16	4314.17	3593.6
Figure 7d
	day 6		day 7		day 8				Figure 7g
Distance (μm）	F-actin	pMLC	F-actin	pMLC	F-actin	pMLC			D	Relative Frequency of D
0	0	0	0	0	3.667	0.667			10	0
0.125	0	0	10.5	22.778	3.662	0.332			11	0
0.25	0	0	11.167	24.5	3.324	0.667			12	0.05634
0.375	0	0	11.778	25.306	2.98	2.324			13	0.25352
0.5	0	0	12.5	25.694	3.294	3.66			14	0.39437
0.625	0	0	12.583	27.583	3.626	3.992			15	0.1831
0.75	0	0	11.583	32.25	4.647	3			16	0.04225
0.875	0	0	9.5	38.889	6.678	1.989			17	0.05634
1	0	0	8.056	43.306	9.359	3.68			18	0.01408
1.125	0	0	8.556	42.611	13.319	8.681			19	0
1.25	0	0	10.222	37.861	16.935	14.366			20	0
1.375	0	0	12.194	32.5	18.91	16.072
1.5	0	0	13.806	29.778	19.255	13.706
1.625	0	0	15.111	29.694	18.624	8.355
1.75	0	0	16.472	32.667	18.288	5.046
1.875	0	0	18.222	39.028	17.618	4.358
2	0.0821	0	20.639	48.806	17.588	5.693
2.125	0.4453	0	23.778	64.056	19.194	8.056
2.25	0.9562	0.0058	28.25	86.333	22.098	11.755
2.375	1	0.4801	34.222	113.806	27.294	16.426
2.5	1	0.9172	42.194	138.667	33.51	18.098
2.625	1	1.0966	53.167	154.583	41.98	16.804
2.75	1.5174	0.7212	66.306	162.056	52.101	14.441
2.875	2.1235	0.1946	78.25	164.5	64.356	15.667
3	2.8433	0	86.556	164.028	78.725	20.431
3.125	3.827	0	91.306	159.778	92.972	30.136
3.25	4.9881	0	92.806	147.167	100.284	45.575
3.375	6.6805	0	91.278	121.972	100.289	68.667
3.5	9.0494	0	86.722	86.889	93.412	94.111
3.625	11.3788	0	79.472	54.556	83.377	107.802
3.75	13.6917	0	70.139	35.806	70.216	108.392
3.875	15.3466	0	59.306	30.444	55.528	99.098
4	15.1857	0	49.722	33.167	44.17	89.739
4.125	14.4279	0	43.861	39.694	36.475	80.662
4.25	13.5357	0	41.5	48.306	32.167	71.944
4.375	13.3918	0	40.194	53.861	28.915	60.353
4.5	13.7454	0	37.944	51.75	27.275	45.686
4.625	14.3289	0	34.472	42.389	26.513	29.788
4.75	14.2277	0	30.889	31.972	24.745	19.333
4.875	13.2602	0	28.444	25.944	22.716	15
5	11.8751	0.437	26.361	24.444	20.399	15.797
5.125	10.6828	2.2555	25.111	24.611	20.199	17.067
5.25	10.062	5.3816	25.083	24.25	22.333	18.529
5.375	9.3464	8.8267	25.944	23.306	26.685	20.245
5.5	7.9129	10.5399	26.639	22.722	32.954	23.235
5.625	6.3769	10.2088	26.083	23.667	40.74	28.039
5.75	5.7368	8.098	24.25	26.111	48.699	33.15
5.875	5.0984	6.7468	22.028	28.583	50.206	34.743
6	4.9443	7.3341	20.528	29.806	45.02	31.431
6.125	5.1075	10.0409	19.889	29.611	34.667	25.119
6.25	5.2784	12.442	20.111	28.194	26.497	20.605
6.375	5.7711	11.6393	21.111	25.861	21.833	19.833
6.5	6.1081	8.7008	23.056	22.889	20.497	21.582
6.625	6.204	5.5478	24.75	21.278	21.394	22.1
6.75	6.3333	5.0733	25.139	23.056	23.627	21.216
6.875	6.3333	6.9087	24.25	27.917	27.255	19.078
7	6.3706	9.3404	22.722	31.778	27.993	18.431
7.125	6.4125	10.5075	21.778	31.167	25.402	19.544
7.25	6.128	11.0958	21.222	26.278	20.337	22.042
7.375	5.6053	11.9184	20.528	20.889	18.518	22.438
7.5	4.8445	14.6744	19.194	18.75	20.471	20.627
7.625	4.2358	17.5316	17.056	19.806	25.533	17.368
7.75	4.2272	19.9859	15.75	20.972	29.203	18.856
7.875	4.9733	19.9283	16.472	19.556	30	25.765
8	6.1517	19.1783	19.056	16.167	28.706	37.098
8.125	6.5886	17.471	21.806	13.25	26.802	42.861
8.25	6.8839	16.1225	23.25	13.583	24.892	41.059
8.375	6.8981	16.8611	23.111	17.556	22.766	33.92
8.5	6.5771	19.2582	22.139	23.639	22.333	30.333
8.625	6.0519	22.6271	21.361	30.25	23.358	31.407
8.75	5.995	25.6075	21	37	26.154	36.912
8.875	5.6878	26.9319	21.028	42.917	27.276	38.984
9	5.6667	24.8933	21.611	47.056	26.706	36.196
9.125	5.2859	20.1107	22.944	49.083	24.667	29.569
9.25	5.0492	14.1421	23.972	47.667	23.183	22.729
9.375	5.2576	9.2553	24.139	41.583	23.598	16.966
9.5	6.0197	7.1335	23.778	30.917	24.712	12.085
9.625	6.8273	5.7745	23.167	20.583	25.83	8.415
9.75	7.3409	4.7992	22.611	16.139	26.667	6.333
9.875	7.7699	4.3385	21.833	18.222	27.054	5.592
10	7.8315	4.5016	21.056	24.139	27.523	6.32
10.125	7.6667	4.8557	20.5	31.167	27.73	8.392
10.25	7.6181	5.0041	19.75	38.444	28.467	11.807
10.375	7.0016	3.886	19.333	43.139	28.864	14.294
10.5	6.917	2.1085	19.806	41.778	29.529	15.922
10.625	6.7201	0.7246	21.194	34.194	30.472	16.278
10.75	6.285	0.1205	22.556	25.611	31.422	15.353
10.875	5.7838	0.9378	23	21.472	32.662	13.279
11	5.7793	2.7554	22.167	22.722	34.582	10.242
11.125	6.3454	4.7288	21.028	26.556	35.224	11.667
11.25	7.2467	4.1357	20.889	28.833	34.392	18.931
11.375	8.4887	4.0006	21.25	29.167	32.6	31.108
11.5	9.6199	3.8445	21.639	28.444	31.503	39.281
11.625	10.2006	4.7431	21.861	26.972	31.549	41.603
11.75	10.5622	6.4378	21.611	25.25	33.101	38.539
11.875	11.0141	7.17	21.333	24.306	35.132	36.667
12	11.199	6.6527	21.611	24.944	37.471	37.118
12.125	11.4465	5.9269	22.278	27.25	39.967	40.235
12.25	11.6821	5.1499	22.944	29.889	41.147	39.575
12.375	12.0178	5.2971	23.222	30.972	41.152	34.446
12.5	11.7737	7.1253	22.889	30.444	40.157	24.32
12.625	11.6667	9.4005	22.25	29.5	39.997	16.168
12.75	11.0397	10.5161	21.472	29.361	41.5	12
12.875	10.1279	10.68	20.667	30.139	44.502	11.337
13	9.754	10.5516	20.222	31.583	47.333	14.013
13.125	9.4769	11.1128	20.611	33.583	49.505	19.363
13.25	9.461	12.5017	22.611	36.25	51.333	27.533
13.375	9.1845	13.7952	25.111	38.472	52.158	33.492
13.5	8.3051	13.3635	26.778	38.611	52.294	35.059
13.625	7.3347	12.7516	27.722	36.389	52.42	32.904
13.75	6.9514	11.7133	27.889	33.028	53.229	30.941
13.875	7.9254	11.2357	27.167	30.389	55.912	29.922
14	9.3757	10.9779	26.306	28.944	59.967	30.222
14.125	10.1921	10.7582	25.972	27.806	62.185	30.743
14.25	10.5702	10.4129	26.861	26.111	61.225	31.412
14.375	10.7901	10.5727	29.361	23.583	57.188	31.734
14.5	10.8814	11.3191	31.889	20.694	55.81	29.987
14.625	11.0618	11.5469	32.861	17.944	58.569	25.77
14.75	11.89	9.8037	31.722	15.5	65.895	18.719
14.875	12.4864	6.9337	29.75	14.417	73.361	12.833
15	12.374	5.0097	28.25	15.556	79.49	9.843
15.125	11.6308	4.2731	27.333	19.028	84.678	9.627
15.25	11.0307	5.2629	27.25	23.25	89.536	10.474
15.375	10.956	7.0498	27.333	25.694	94.064	12.059
15.5	11.0782	8.8682	27.167	25.583	98.059	14.392
15.625	11.6201	9.7985	27.111	24.833	101	17.538
15.75	11.8735	10.0507	27.389	25.556	101.873	21.108
15.875	12.1604	10.2704	28.333	27.972	101.623	25.698
16	12.77	10.9968	28.917	30.5	100.503	30.222
16.125	13.472	12.3712	28.333	31.5	99.51	34.672
16.25	13.8503	12.476	26.556	30.528	98.729	38.944
16.375	14.0562	9.6612	24.528	29.222	97.523	40.33
16.5	14.082	7.2121	23.472	30.972	95.647	38.02
16.625	13.7353	5.5924	23.167	36.556	93.551	32.042
16.75	14.4074	5.8889	23.194	42.861	92.448	26.732
16.875	16.5091	8.1065	23.25	45.833	93.446	23.98
17	18.3297	11.1057	23.444	44.444	96.444	24.111
17.125	19.0345	11.9854	23.778	40.306	97.662	27.348
17.25	18.6888	9.7209	24.25	35.417	95.539	33.902
17.375	18.4932	7.9256	25.194	30.556	89.956	43.44
17.5	19.1128	7.5248	26.972	26.167	84.359	50.085
17.625	20.5886	7.8549	29.056	23.139	80.672	51.103
17.75	22.245	8.3318	31.306	21.778	78.448	47.088
17.875	23.3812	8.2696	33.944	22.639	77.364	42.739
18	24.0745	9.1439	36.806	26.583	76.686	42.275
18.125	24.4139	11.1244	39.889	33.778	77.008	44.309
18.25	25.2255	11.5997	42.694	41.111	77.569	43.866
18.375	26.114	11.0207	44.167	44.028	79.039	37.363
18.5	26.3798	9.1904	44.417	40.472	81.242	24.843
18.625	26.6036	8.6452	44.083	34.361	83.307	14.307
18.75	26.8127	9.319	43.5	31.389	84.647	9.578
18.875	27.89	11.2573	43.222	33.056	85.42	10.493
19	29.1718	13.1325	43.556	37.917	85.091	13.745
19.125	29.9179	13.7018	45.333	43.694	83.583	17.167
19.25	30.518	11.9013	48.639	49.583	80.654	20.85
19.375	30.5571	7.9992	52.333	54.25	77.801	24.626
19.5	29.1178	5.7738	54.389	56.417	76.275	27.882
19.625	25.9639	4.8267	53.667	55.694	76.485	30.359
19.75	20.4083	5.1905	51.611	52.028	77.611	31.15
19.875	16.1724	5.0712	49.806	46.556	80.623	28.627
20	13.3497	3.6014	48.556	39.722	84.909	23.288
20.125	13.1926	1.7214	48.194	32.222	88.737	19.141
20.25	13.5418	0.6478	49.5	26.639	89.863	19.127
20.375	13.2672	0.7174	52.333	23.861	89.466	23.531
20.5	12.3812	2.2093	55.639	23.194	86.869	28.013
20.625	11.606	4.2784	57.889	24.194	82.873	30.157
20.75	11.8596	6.6543	58.028	26.417	77.876	30.147
20.875	12.7951	8.7656	57.111	29.222	73.364	30.121
21	13.8978	10.5473	56.806	31.417	71.588	32.451
21.125	14.6267	11.505	57.472	32.139	71.819	36.886
21.25	15.0182	11.6356	58.75	32.917	74.611	40.722
21.375	15.0031	12.1819	60.056	36.056	78.858	42.181
21.5	14.786	13.1438	61.444	42.472	84.987	40.81
21.625	15.2196	15.7424	62.667	51.639	89.392	40.544
21.75	16.1714	17.8591	63.222	62.361	90.078	44.284
21.875	17.1212	18.8004	63.222	73.917	86.717	51.855
22	18.4603	17.0877	63.028	84.722	80.784	57.248
22.125	19.6271	14.2945	62.972	92.778	74.181	55.882
22.25	20.8896	13.2588	63	96.861	66.703	47.843
22.375	22.1837	14.7111	63.5	97.111	60.544	37.789
22.5	23.364	17.2448	64.472	93.722	57.412	29.49
22.625	25.0385	18.2024	65.722	86.472	57.892	22.784
22.75	27.0417	16.1684	67.25	78.222	59.288	19.386
22.875	29.47	13.6118	69	74.083	59.975	20.456
23	31.8075	11.8548	71.333	76.583	59.83	26.222
23.125	33.3368	11.4579	73.583	82.722	60.698	32.915
23.25	34.1625	12.7612	75.278	87.139	62.029	36.118
23.375	33.8322	14.712	76.25	87.361	64.167	36
23.5	33.0292	16.9833	76.306	84.889	67.902	35.614
23.625	31.0149	19.6074	75.528	83.139	73.863	35.926
23.75	29.3948	20.3549	73.778	84.167	82.069	37.575
23.875	28.7334	18.4113	71.528	85.806	89.624	38.645
24	28.6652	13.7084	69.611	83.944	93.549	36.471
24.125	28.4813	9.0299	68.694	76.278	93.613	31.098
24.25	28.5823	6.1333	68.639	65.25	92.333	25.954
24.375	28.8138	4.9489	69.25	56.694	93.333	23.632
24.5	29.6966	3.6658	70.278	53.556	96.614	25.124
24.625	31.9373	4.6327	71.694	53.833	99.609	27.953
24.75	33.4092	6.5163	73.556	52.972	99.961	31.157
24.875	34.3311	9.6888	75.389	48.583	98.333	33.773
25	34.885	11.5099	77.194	41.722	95.706	36.752
25.125	34.9444	12.75	78.611	35.333	94.034	40.392
25.25	33.3427	15.0357	79.333	31.167	93.683	44.046
25.375	30.2522	17.5493	79.528	29.444	93.007	49.02
25.5	26.199	18.7993	79.278	30.861	91.333	54.333
25.625	22.5507	16.5482	78.833	35.833	88.655	60.665
25.75	19.941	13.9677	78.639	42.833	86.317	65.686
25.875	18.3868	14.4929	78.778	48.389	86.314	65.358
26	17.5859	17.7619	79.389	50.889	89.634	60.627
26.125	17.2664	20.8673	80.306	50.667	92.618	53.52
26.25	17.0716	22.709	80.667	49.333	92.608	47.794
26.375	17.9378	22.7081	80.472	48.306	88.943	43.173
26.5	18.9395	20.3403	80.056	47.833	83.641	39.294
26.625	20.2829	17.1296	79.694	48.722	79.029	35.044
26.75	20.9514	13.7197	79.583	51.639	76.382	30.399
26.875	21.2767	10.7634	79.833	55.667	73.423	27.721
27	21.1613	9.5773	81.222	59	69.725	30.294
27.125	20.6914	10.7787	84.194	60.889	65.227	38.454
27.25	20.2574	13.4746	87.639	61.472	61.392	46.657
27.375	19.9006	16.247	89.917	61.583	61.299	46.632
27.5	20.1309	17.3408	90.222	61.778	64.327	39.379
27.625	21.3687	16.8395	89.056	62.528	69.111	29.889
27.75	22.8494	14.0238	87.722	64.417	73.549	28.882
27.875	23.4073	11.0005	87.472	67.417	76.729	36.054
28	23.3175	10.1471	88.389	71.528	78.529	46.176
28.125	23.4309	11.1053	90.194	74.611	77.873	51.887
28.25	23.9368	11.8168	93.028	75.194	74.441	52.261
28.375	24.7219	9.8603	96.278	73.972	70.221	50.822
28.5	25.6597	6.0506	98.694	71.417	68.431	53.157
28.625	27.5947	4.1237	100.111	67.806	69.047	59.273
28.75	30.006	5.7176	100.722	64.25	71.745	65.225
28.875	31.0905	10.7106	100.611	63.806	74.402	64.039
29	30.3352	16.2017	99.972	68.75	77.725	55.32
29.125	27.562	20.4912	98.833	77.139	80.763	42.525
29.25	24.8176	21.1205	97.417	83.167	82.275	32.892
29.375	23.6105	18.5981	95.528	83.278	82.574	26.059
29.5	24.6956	14.5577	92.806	78.778	82.235	22.477
29.625	26.2044	9.7943	89.417	74.167	82.255	23.794
29.75	26.1918	5.2872	85.444	73.028	82.722	30.389
29.875	24.7744	5.1575	81.333	74.444	84.333	38.704
30	22.7139	8.6727	77.972	75.333	86.686	43.51
30.125	21.8791	13.8615	76.25	74.139	89.817	44.699
30.25	22.5658	18.9771	76.611	71.194	92.644	43.758
30.375	24.5815	22.8214	78.528	68.556	92.525	43.186
30.5	26.9607	25.0298	81.694	67.528	89.196	43.745
30.625	28.9887	25.1822	85.444	68.306	84.734	43.801
30.75	30.4167	23.7962	87.194	71.083	85	41.814
30.875	31.2466	22.1618	85.194	75.611	88.93	38.281
31	32.0465	21.0113	80.417	80.5	94.928	33.856
31.125	33.6414	21.8424	75.889	81.222	98.186	32.039
31.25	35.4593	23.4179	73.694	74.056	98.108	32.667
31.375	36.1953	25.0157	73.667	61.556	96.616	35.384
31.5	36.0821	25.9919	74.75	51.694	96.608	37.137
31.625	35.8552	26.3474	76.028	50.444	98.426	37.067
31.75	35.7511	25.7745	77.083	56.278	101	35.83
31.875	35.6611	24.8764	77.25	60.917	100.667	34.083
32	35.3382	22.4836	76.278	58.639	97.68	30.843
32.125	34.9204	20.602	74.278	51.056	92.546	27.533
32.25	35.008	20.613	72.139	45.111	88.324	23.48
32.375	35.5759	20.3636	70.806	45.694	85.078	18.989
32.5	36.1727	17.1344	70.222	51.5	81.732	14.882
32.625	36.1452	12.0796	69.25	56.972	76.132	14.426
32.75	35.1785	7.7793	66.778	57.222	68.19	17.621
32.875	34.2308	6.2678	63.25	52.833	59.237	22.562
33	33.6916	6.4751	60.361	47.944	52.137	22.784
33.125	32.8743	7.0418	58.944	45.222	47.467	18.735
33.25	32.6291	6.9712	58.972	44.194	44.565	12.565
33.375	32.8837	5.8875	60.194	44.139	42.206	10.745
33.5	32.8796	4	62.5	44.444	40.399	13.503
33.625	32.8238	2.0847	65.222	45	39.047	19.608
33.75	32.4727	1.3636	65.639	45	37.951	23.637
33.875	31.7929	1.2159	61.972	44.167	37.09	25.547
34	32.0588	1.2645	55.083	42.833	36.333	26
34.125	31.9133	0.9279	48.556	42.083	35.343	27.77
34.25	32.4615	0.3325	45.722	42.889	34.124	31.199
34.375	33.2501	0.5126	45.917	44.472	33.348	35.203
34.5	34.2313	2.012	46.417	44.889	31.902	35.882
34.625	35.7226	5.2234	45.194	42.167	30.905	33.239
34.75	37.0575	8.3547	42.5	36.639	29.575	27.605
34.875	38.8624	10.3024	40.111	31	28.245	23.402
35	39.9783	10.5038	39.083	27.444	26.83	20.954
35.125	40.4385	9.8905	39.611	25.972	25.296	19.585
35.25	40.3467	11.0421	40.444	25.889	24.176	19.951
35.375	40.1919	13.5763	40.5	26.917	23.108	21.172
35.5	40.0471	17.2699	40.056	28.972	21.784	23.503
35.625	40.1941	20.4619	39.667	32.306	19.995	24.083
35.75	40.8651	21.2306	39.667	36.861	17.869	23.19
35.875	39.5265	18.7835	40.028	41.917	15.605	21.237
36	36.8362	13.5014	40.333	44.778	16.196	22.098
36.125	33.5894	8.7971	40.139	43.028	19.722	25.417
36.25	31.6423	8.4849	39.861	36.944	25.297	30.595
36.375	30.6327	10.8936	39.944	30.389	27.765	31.721
36.5	30.1438	13.0513	40.889	27.694	27.092	28.85
36.625	29.0754	12.7063	42.861	28.889	23.709	22.837
36.75	27.6235	9.9814	44.611	31.25	20.294	19.824
36.875	26.2523	7.1575	44.556	33.056	17.297	19.698
37	24.6102	5.763	42.75	34.111	14.967	21.895
37.125	21.7383	6.6178	41.167	33.222	15.152	23.721
37.25	17.9464	7.9504	40.889	29.722	17.487	24.363
37.375	14.0993	8.7468	41.861	24.278	21.822	23.626
37.5	11.6843	9.5785	43.333	19.389	23.647	20.745
37.625	9.9774	10.8952	44.083	17.806	22.284	15.224
37.75	8.9911	13.0644	44.194	19.833	18.788	8.373
37.875	8.4894	14.6331	44	24.972	16.627	3.353
38	9.4686	13.9366	43.167	33	16.484	0.837
38.125	11.0012	10.9033	41.583	43.361	17.337	0.997
38.25	11.878	7.3575	40.333	50.972	17.667	2.167
38.375	11.8198	8.1147	40.556	50.806	17.33	4.165
38.5	11.6816	10.6535	42.028	43.472	16.007	6.654
38.625	12.2435	12.0708	43.667	36.361	14.353	8.789
38.75	13.5691	9.7806	44.75	36.75	12.68	9.935
38.875	15.2509	7.2786	45.139	44.361	11.301	10.601
39	17.2388	4.624	45.167	53.167	12.255	10.098
39.125	17.1584	4.6778	45.194	56.833	16.041	8.288
39.25	17.0779	5.4519	45.361	54.611	21.51	5.667
39.375	16.8246	7.1891	45.667	49.806	24.824	4.181
39.5	16.9423	9.0796	45.806	45.111	24.837	3.516
39.625	17	10.1401	45.611	40.833	22.225	4.333
39.75	16.1389	10.1184	45.417	37.778	19.922	6.147
39.875	14.6906	9.5642	45.111	36.417	18.06	9.291
40	13.2094	10.2156	44.694	36.556	17.007	12.954
40.125	11.8706	12.1666	44.389	36.722	16.279	15.284
40.25	10.8178	15.0843	44.194	35.139	16.036	16.474
40.375	10.4891	16.1943	44.111	31.861	16.472	16.278
40.5	10.8892	16.7527	44.389	28.889	17.333	18.745
40.625	11.9508	16.4569	45.361	28.139	18.802	24.814
40.75	13.3486	15.4529	47.167	30.306	20.471	32.941
40.875	14.5296	13.8905	48.722	33.611	21.191	36.985
41	14.7233	11.981	48.5	35.861	20.915	35.627
41.125	14.052	8.9861	46.778	37.222	19.925	29.42
41.25	12.9545	6.393	45	37.028	18.667	24.402
41.375	11.9472	5.8922	43.861	34.667	17.333	21.799
41.5	11.9696	7.7977	43.25	30.528	16.163	21.366
41.625	12.2867	8.9815	43.306	28.028	15.858	20.225
41.75	13.0024	9.1895	43.833	31.25	16.725	17.271
41.875	13.8519	10.8056	44.944	40.639	18.691	13.309
42	14.6675	15.414	46.417	52.75	20.235	10.412
42.125	15.2331	20.3611	47.583	64.389	21	8.985
42.25	15.8583	21.0143	48.278	74.778	21	8.905
42.375	16.4256	17.2882	48.861	82.75	19.554	8.569
42.5	16.9352	12.4677	50.167	87.722	16.444	7.556
42.625	17.3536	10.6963	52.694	89.889	12.328	6.219
42.75	17.568	11.1887	56.528	92.278	10.431	6.333
42.875	17.4752	12.721	61.972	98.444	12.092	8.56
43	16.7825	16.0357	69.361	109.222	16.752	13.333
43.125	16.5303	21.879	77.222	121.611	20.078	17.642
43.25	18.0348	27.222	84.278	132.472	20.637	22.042
43.375	20.6659	29.2915	90.389	141.028	18.732	25.997
43.5	23.199	25.9202	95.472	147.111	17.294	26.647
43.625	23.7427	17.8151	99.583	151.139	16.859	23.771
43.75	22.3942	9.8517	102.639	153.139	17.333	17.618
43.875	19.7548	6.0485	105.056	154.222	18.814	12.853
44	17.9647	6.587	106.444	155.972	20.817	11.699
44.125	17.3868	9.4839	106.639	158.528	23.487	13.142
44.25	17.6868	11.4387	106.194	158.111	24.069	13.971
44.375	18.5598	10.6218	105.361	150.167	21.407	13.113
44.5	20.0304	7.6399	104.139	134.028	16.163	10.588
44.625	21.6007	3.943	102.417	116.444	13.167	8.25
44.75	22.7323	1.3192	100	105.556	13.667	6.585
44.875	22.6714	0.1219	96.5	102.917	18.413	5.574
45	21.9213	0	92.444	103.694	22.412	7.725
45.125	21.3131	1.2073	88.083	102.417	25.077	13.794
45.25	21.5168	4.6609	83.306	97.5	26	23.118
45.375	21.9377	8.2843	77.75	90.333	27.074	31.034
45.5	22.4177	10.5708	71.139	83.639	28.595	35.288
45.625	22.3554	11.5264	63.417	77.861	30.859	36.351
45.75	22.3509	11.9781	55.722	72.556	31.931	36.48
45.875	22.832	13.5049	49.75	67.472	30.6	36.536
46	22.8104	14.9685	46.167	62.806	28	36.32
46.125	22.6835	14.5995	44.528	57.583	26.794	38.368
46.25	22.0331	12.6827	43.611	50.611	29.605	43.892
46.375	20.5657	11.2696	43.667	41.861	34.758	52.575
46.5	20.2399	10.9665	44.389	34.028	42.255	61.157
46.625	20.9485	10.3749	45.139	31.028	50.819	68.533
46.75	22.3697	6.835	46.139	33.917	60.5	75.444
46.875	23.3172	3.7952	46.889	39.806	68.01	85.446
47	23.2311	2.8861	46.833	44.583	72.229	100.222
47.125	22.5695	3.4577	45.778	47.361	72.819	119.451
47.25	23.4544	3.9495	44.694	50.444	70.676	125.794
47.375	25.3987	3.7211	45.306	56.75	66.093	112.761
47.5	27.7977	3.6199	48	66.778	58.549	81.02
47.625	28.25	4.0103	50.611	76.167	50.441	50.348
47.75	25.4149	5.4486	50.444	78.778	41.801	29.395
47.875	20.411	6.7242	46.806	72.556	33.075	17.15
48	15.5993	7.543	41.889	62.333	26.275	10.176
48.125	12.9306	7.0614	38.583	54.889	21.263	5.93
48.25	11.8308	7.213	37.5	52.389	18.621	4.072
48.375	11.1546	9.3509	38.417	52.556	16.275	3.299
48.5	10.3925	12.8589	40.306	51.639	12.993	3.235
48.625	9.3352	14.6729	42.556	49.056	9.279	3.302
48.75	7.8474	14.536	44.194	46.944	6.206	3.392
48.875	7.2221	11.4539	43.222	47.667	3.472	4.056
49	7.22	7.4104	38.806	52.611	2.078	4.745
49.125	7.9831	3.8031	33.111	58.389	1.691	4.431
49.25	8.4854	1.5151	29.056	59.611	2.712	3.735
49.375	8.6154	0.358	27.361	54.917	5.064	2.042
49.5	9.1264	0.0958	26.722	47.333	7.078	1.039
49.625	9.8867	0.8181	25.472	41.139	7.721	1.351
49.75	10.1382	2.2446	22.778	38	6.399	2.382
49.875	9.9647	3.2935	19.528	37.889	5.377	4.029
50	8.9066	3.2106	17.556	40.611	4.026	4.706
[truncated: 35 more columns]

## Sheet: Figure 8
Figure 8a
phase diagram
3 3 3 3 1 2 2 2 2 2					1	Pearling
3 3 3 3 1 1 2 2 2 2					2	Fission
3 3 3 3 1 1 1 2 2 2					3	Smooth
3 3 3 3 1 1 1 2 2 2
3 3 3 1 1 1 2 2 2 2
3 3 3 1 1 1 2 2 2 2
3 3 1 1 1 2 2 2 2 2
3 1 1 1 1 2 2 2 2 2
3 1 2 2 2 2 2 2 2 2
2 2 2 2 2 2 2 2 2 2
2 2 2 2 2 2 2 2 2 2
2 2 2 2 2 2 2 2 2 2
Figure 8b						Figure 8c										Figure 8e	percentage of colonies with remnant pearling
Distance (μm）	F-actin	pMLC				F-actin				pMLC							DMSO	Y27632 (3μM）	Blebbistatin (5μM）
0	11	2.6667				DMSO		Y27632 (3μm)		DMSO		Y27632 (3μM)					16.67	83.33	75
0.125	10.396	5.1466				lumenal surface	outer surface	lumenal surface	outer surface	lumenal surface	outer surface	lumenal surface	outer surface				16.67	88.89	91.67
0.25	10.34	6.6338				77	101	93	18	36	121	9	5				0	88.89	80
0.375	10.921	6.3109				83	102	94	20	31	92	10	7				8.33	80	81.25
0.5	11.532	4.8632				85	102	83	21	30	84	23	9
0.625	11.731	3.9973				96	102	63	19	19	66	17	30
0.75	11.339	3.9561				102	101	67	32	24	58	11	33
0.875	11.307	3.5364				71	52	53	39	47	85	8	11
1	12.328	2.1787				71	102	49	46	25	61	2	16			Figrue 8g	Normalized number of spheroids
1.125	16.096	0.7722				84	102	36	33	28	74	3	15			Y27632 concentration (μM）	0	1	3	5	10	20
1.25	22.727	0.0064				87	65	21	15	19	60	12	10				1.10026	1.01569	0.578431	0.139216	0.0454545	0.0363636
1.375	30.333	0				58	84	44	9	16	57	6	4				1.04884	1.00935	0.618692	0.121495	0.029	0.02
1.5	33.706	0.2542				73	75	65	8	23	45	11	8				0.904884	0.968224	0.551402	0.13271	0.048	0.03
1.625	30.72	1.2711				59	52	101	12	24	83	19	19				0.946015	1.05882	0.64902	0.127451	0	0
1.75	24.485	2.3949				54	99	79	5	22	139	19	5
1.875	19.024	2.7564				40	76	99	13	14	140	27	6
2	17.282	2.6134				72	31	101	9	18	42	11	11
2.125	19.162	2.9255				96	102	98	6	33	79	9	20
2.25	23	3.4764				78	94	83	7	9	30	7	5			Figrue 8i	Normalized number of spheroids
2.375	25.657	3.8585				49	29	91	8	14	22	12	1			Blebbistatin concentration (μM）	0	5	10	20
2.5	27.953	3.5863				29	32	99	21	15	47	15	30				0.767442	0.277273	0.019608	0.004545
2.625	29.575	2.6531				56	44	109	38	21	117	26	33				1.43023	0.295652	0.034783	0.008696
2.75	30.037	1.8556				48	83	107	18	15	48	35	6				0.802326	0.182353	0.022727	0.007843
2.875	29.281	1.3267				71	102	96	17	25	52	21	11
3	27.254	0.9663				79	36	85	25	29	44	36	34
3.125	26.225	0.7043				59	15	101	38	20	23	19	12
3.25	26.79	0.898				68	71	101	28	60	23	30	12
3.375	28.383	0.9985				65	85	98	24	12	51	31	5
3.5	29.696	0.4697				96	44	101	16	22	49	9	7
3.625	30.958	0.8334				51	85	104	18	23	27	17	15
3.75	33.522	2.4218				39	88	106	19	15	45		17
3.875	37.466	5.5846				43	57	103	21	23	14	29	11
4	40.589	8.4131				70	94	95	28	20	118	7	18
4.125	41.556	9.9881				64	101	89	15	46	143	13	7
4.25	39.987	9.0108				89	101	93	26	41	126	9	2
4.375	37.842	6.3216				89	82	101	21	45	144	2	10
4.5	36.182	4.3291				99	86	104	21	29	142	7	5
4.625	34.792	4.3163				101	101	99	14	51	123	2	4
4.75	33.33	5.9726				94	101	68	21	38	111	4	32
4.875	31.073	8.7587				97	100	73	26	50	95	2	9
5	28.018	10.6342				101	63	78	9	37	145	7	10
5.125	24.921	10.5669				101	61	85	41	31	126	6	13
5.25	22.876	8.3213				99	94	98	24	31	87	6	2
5.375	22.117	5.4991				101	79	76	27	66	83	10	17
5.5	22.444	4.9429				101	91	39	13	19	78	12	6
5.625	23.686	8.3819				100	90	56	19	33	103	2	6
5.75	25.484	15.1987				100	101	82	30	25	61	9	23
5.875	26.876	19.5953				82	101	65	20	37	75	29	11
6	27.396	19.7648				95	101	70	24	40	52	18	5
6.125	26.566	14.454				101	101	81	29	30	105	19	3
6.25	25.238	9.0043				87	100	58	16	28	83	17	10
6.375	24.12	6.611				79	80	49	8	43	110	13	22
6.5	23.731	7.1728				78	68	61	6	33	136	23	24
6.625	23.174	8.9879				91	95	77	12	33	145	7	8
6.75	21.686	10.5931				100	83	69	7	22	142	2	7
6.875	19.37	11.203				101	74	62	36	31	104	12	10
7	16.914	9.2484				101	87	53	43	36	136	4	14
7.125	14.613	6.4589				101	73	32	50	35	118	8	13
7.25	13.557	3.7125				101	72	63	42	36	119	13	6
7.375	14.863	2.8695				101	71	84	34	39	75	13	1
7.5	16.654	4.0357				101	68	55	52	33	52	14	8
7.625	17.842	6.3265				101	58	49	46	28	70	14	9
7.75	17.852	8.5074				101	89	42	41	39	58	22	5
7.875	16.851	9.9696				101	99	46	40	35	72	6	1
8	16.215	11.0913				93	101	49	34	27	142	10	7
8.125	16.343	11.6467				81	101	100	25	36	74	7	5
8.25	17.889	11.3482				69	96	85	36	35	67	12	6
8.375	18.762	10.5795				65	65	82	21	45	72	12	14
8.5	18.538	9.8835				66	62	72	44	32	131	10	5
8.625	17.658	10.4547				64	90	106	39	36	120	6	7
8.75	17.022	12.4699				59	55	103	54	30	88	12	4
8.875	16.768	13.9013				58	26	99	45	31	91	5	10
9	16.419	12.7978				80	33	93	31	22	89	15	7
9.125	16.576	10.2442				79	30	50	25	30	75	17	12
9.25	17.606	7.8357				100	32	30	22	28	99	1	3
9.375	18.885	7.2351				80	31	71	37	21	72	7	11
9.5	20.155	8.138				71	52	50	26	24	98	10	10
9.625	21.185	9.1038				82	88	39	17	34	125	6	15
9.75	20.837	9.8795				75	41	54	49	26	88	8	9
9.875	19.269	8.8832				64	35	63	62	30	77	16	19
10	16.826	8.4124				43	63	51	51	31	77	11	17
10.125	15.14	8.0781				68	65	32	46	32	109	12	4
10.25	15.301	8.6151				89	100	55	37	34	59	6	6
10.375	16.884	9.8596				94	95	86	36	38	50	14	37
10.5	18.818	11.6966				98	98	88	56	35	74	5
10.625	19.65	12.0168				86	101	102	46	35	45	6	8
10.75	18.735	12.1886				71	101	85	34	36	57	4	8
10.875	16.711	11.927				57	101	89	18	31	60	15	5
11	14.296	11.2438				36	101	70	29	28	75	9	1
11.125	13.014	9.6795				37	101	106	20	29	93	10	10
11.25	11.636	7.8048				58	97	96	24	33	114	12	6
11.375	10.773	6.7084				66	62	69	17	50	88	8	9
11.5	11.65	6.6808				57	81	78	14	45	74	9	8
11.625	14.505	6.9557				46	77	42	11	40	102	13	3
11.75	17.915	6.883				57	79	95	28	29	102	10	12
11.875	20.682	8.9456				64	54	61	21	23	108	13	14
12	21.803	10.5588				92	36	64	28	28	84	6	0
12.125	21.434	11.3438				83	75	53	58	25	111	20	4
12.25	21.474	11.4134				73	78	44	36	29	102	8	22
12.375	23	10.8271				91	86	54	30	24	134	6	14
12.5	26.129	10.1654				42	101	63	48	21	106	8	3
12.625	27.553	9.1142				61	101	43	36	22	143	15	1
12.75	26.039	7.6116				87	101	39	13	18	135	14	10
12.875	22.072	5.6123				76	101	45	17	20	129	22	19
13	19.274	4.7563				77	101	41	20	19	148	13	3
13.125	18.871	6.1248				59	93	48	28	20	140	2	1
13.25	21.165	8.6786				66	83	38	24	25	148	17	3
13.375	25.118	10.2852				93	65	37	19	18	128	29	4
13.5	28.818	10.3126				57	44	53	22	20	118	27	4
13.625	32.316	9.1056				72	45	44	14	20	100	21	5
13.75	35.815	8.6667				82	72	37	7	32	85	8	0
13.875	38.413	8.4714				59	89	54	14	30	86	14	1
14	39.67	8.6679				48	45	58	18	13	92	7	8
14.125	39.729	7.8474				38	80	61	12	18	86	20	9
14.25	40.387	6.4778				44	80	53	10	20	69	19	2
14.375	42.47	5.281				40	52	48	10	19	99	10	6
14.5	44.928	4.5376				49	86	51	9	23	77	8	3
14.625	48.78	3.7926				64	83	51	5	32	90	24	3
14.75	53.359	2.8712				43	82	43	4	33	77	8	20
14.875	58.924	1.6286				41	86	42	7	28	91	8	11
15	64.673	0.5387				43	73	46	4	22	108	9	30
15.125	67.259	0.3399				38	67	49	8	22	142	3	21
15.25	64.657	0.4967				28	100	34	6	24	133	24	37
15.375	59.633	0.8623				36	100	33	3	24	135	3	2
15.5	52.929	1.1035				36	56	45	9	25	138	27	8
15.625	46.419	2.251				44	52	42	11	30	125	2	13
15.75	42.019	3.4248				83	65	39	12	26	127	9	34
15.875	41.057	4.5445				83	69	58	28	25	96	12	28
16	42.775	5.4195				69	46	41	18	23	75	10	3
16.125	46.092	5.7744				79	36	33	17	30	94	5	9
16.25	48.227	6.3348				85	50	46	18	22	74	18	6
16.375	47.377	7.5002				97	67	53	16	18	75	16	5
16.5	43.889	9.4612				99	93	51	16	27	57	3	6
16.625	39.147	11.9451				98	99	68	16	40	46	7	9
16.75	36.01	15.0274				91	96	69	13	21	112	7	5
16.875	35.132	17.6524				74	50	70	8	30	84	9	9
17	38.251	19.9606				78	72	43	4	25	81	11	3
17.125	43.122	19.5712				74	98	61	9	37	76	7	5
17.25	47.763	17.273				94	101	38	4	45	89	12	5
17.375	50.934	14.1623				99	96	27	4	36	74	17	2
17.5	52.583	13.2141				101	55	29	4	27	72	6	2
17.625	54.223	13.8166				101	40	48	3	33	72	2	7
17.75	57.695	14.8829				101	40	39	5	36	72	4	13
17.875	62.111	15.663				95	82	38	8	28	78	17	20
18	65.14	17.5797				61	72	35	13	20	94	3	10
18.125	66.111	20.6603				53	67	28	13	24	60	6	9
18.25	65.054	23.8421				73	56	26	7	28	71	8	7
18.375	64.882	23.8514				100	64	49	11	23	91	5	16
18.5	66.339	21.2015				38	63	53	9	19	75	2	16
18.625	70.783	18.1195				101	86	58	17	17	95	2	19
18.75	77.77	16.0717				101	79	56	16	17	56	0	17
18.875	85.169	14.4486				101	87	38	8	17	76	5	7
19	92.018	12.8855				101	80	36	10	24	76	7	13
19.125	96.617	10.1254				99	74	40	10	21	70	25	11
19.25	99.704	7.3798				93	50	42	9	20	83	11	16
19.375	101.148	7.2991				101	60	37	19	40	144	2	15
19.5	101.701	9.4769				101	75	40	24	40	143	5	11
19.625	102.358	13.3058				100	43	30	17	37	148	8	3
19.75	103.217	16.1193				98	88	32	33	40	147	6	5
19.875	104.527	15.6806				94	70	33	33	39	51	7	7
20	105.63	12.2174				100	61	33	27	39	63	9	16
20.125	106.49	8.6857				83	71	37	20	21	64	6	14
20.25	106.711	7.7457				91	101	38	27	36	59	6	7
20.375	106.454	8.3696				94	101	40	17	46	75	4	12
20.5	105.125	8.5453				97	88	50	15	53	78	10	5
20.625	102	9.8379				101	69	31	19	56	80	12	8
20.75	96.779	12.3433				95	89	32	15	54	65	2	2
20.875	90.073	16.3742				96	83	31	8	44	77	9	8
21	83.434	21.5425				69	87	26	8	40	98	8	8
21.125	77.085	25.4149				84	97	25	7	33	75	8	14
21.25	72.79	25.4158				92	99	26	10	45	76	5	11
21.375	71.369	22.3437				100	100	13	12	38	82	9	8
21.5	73.763	18.6217				101	48	27	17	39	82	6	16
21.625	79.296	16.5971				101	38	31	16	39	114	4	13
21.75	85.936	18.8037				101	62	25	15	39	111	13	3
21.875	92.611	23.0514				101	71	28	16	36	65	9	2
22	98.222	25.614				101	71	22	12	38	92	5	3
22.125	101.624	24.7739				48	68	22	16	35	93	7	2
22.25	103.185	20.8538				64	101	24	20	37	124	8	10
22.375	103.734	16.29				83	101	34	24	49	129	33	5
22.5	103.837	12.9751				97	100	34	21	52	144	2	5
22.625	103.86	10.2293				72	101	32	28	46	104	0	2
22.75	101.93	7.9933				76	87	29	24	42	78	15	8
22.875	97.977	6.6573				50	86	32	22	38	88	4	6
23	92.234	7.2761				101	51	48	29	55	88	11	6
23.125	86.048	11.1789				101	57	44	14	47	96	13	18
23.25	81.488	15.7864				101	50	52	16	50	82	13	7
23.375	79.444	17.6638				101	44	42	14	61	108	9	0
23.5	80.233	15.0598				101	48	43	15	44	146	14	5
23.625	82.826	10.1382				101	40	35	21	41	75	3	1
23.75	86.361	7.8784				86	48	33	14	22	53	6	6
23.875	89.004	10.384				85	52	32	16	32	82	12	4
24	89.854	16.5592				100	44	37	18	29	110	18	7
24.125	90.043	24.1271				101	101	39	31	26	101	20	12
24.25	88.872	29.4289				101	98	42	15	28	121	14	4
24.375	88.239	31.9891				101	71	30	23	23	113	5	3
24.5	88.139	29.3143				101	87	38	14	29	69	4	8
24.625	87.16	22.3751				100	101	43	23	26	55	5	8
24.75	85	14.335				101	101	31	18	11	33	10	23
24.875	79.18	10.448				98	101	35	17	16	33	10	9
25	72.818	9.5538				80	101	47	7	38	48	8	0
25.125	67.728	9.8268				90	90	34	11	34	48	1	11
25.25	64.703	9.244				101	67	43	15	16	46	9	2
25.375	64.228	7.1438				101	86	55	12	16	42	1	8
25.5	66.826	4.2766				101	68	44	23	19	42	6	5
25.625	69.177	3.8754				101	92	40	31	17	68	8	3
25.75	70.252	6.5408				101	101	37	32	15	113	9	1
25.875	68.73	11.4743				101	58	81	24	15	123	4	4
26	66.185	15.6653				101	101	68	18	22	101	8	5
26.125	64.111	15.9516				101	99	57	14	31	102	2	5
26.25	62.791	11.7213				101	73	40	7	32	97	10	1
26.375	61.091	6.7703				101	52	44	5	32	91	5	1
26.5	59.159	3.6413				101	64	33	8	28	96	10	5
26.625	56.642	3.7279				85	68	43	7	23	96	19	0
26.75	53.922	5.6472				99	92	43	5	19	125	9	2
26.875	50.492	8.405				100	98	43	11	30	135	6	5
27	46.154	11.4412				69	97	45	17	22	109	12	4
27.125	41.899	15.0423				76	89	35	19	21	55	7	1
27.25	39.481	19.5056				95	89	34	16	19	24	7	7
27.375	39.94	22.893				99	93	36	23	45	27	12	5
27.5	40.926	24.7476				101	99	59	19	54	42	5	7
27.625	38.483	23.3138				101	78	47	25	43	53	2	11
27.75	34.567	19.8231				101	66	26	28	35	59	8	9
27.875	31.197	14.5652				101	65	29	20	34	68	6	2
28	28.823	11.7289				87	58	49	21	45	92	10	10
28.125	27.807	11.9373				64	96	44	23	33	72	3	3
28.25	29.107	14.6293				50	100	45	32	32	72	7	4
28.375	31.999	18.2545				71	101	56	34	50	90	14	6
28.5	35.714	19.6592				93	98	55	25	58	80	10	1
28.625	37.442	18.743				94	90	61	37	56	75	13	5
28.75	36.185	17.2986				93	100	57	52	68	113	6	1
28.875	34.667	16.9305				100	101	54	57	64	100	15	13
29	33.022	17.1738				101	101	56	44	33	57	5	3
29.125	30.949	15.3492				100	101	48	38	26	55	14	9
29.25	29.143	12.723				100	98	58	24	25	41	17	6
29.375	27.247	11.1085				97	97	64	27	23	37	10	8
29.5	25.289	11.2493				98	96	83	25	26	46	13	8
29.625	24.434	12.6554				101	101	80	39	32	41	1	6
29.75	25.185	16.0802				101	74	75	25	27	28	10	7
29.875	26.754	20.9276				100	101	89	21	16	29	8	2
30	28.605	25.6052				101	77	90	21	13	37	15	3
30.125	30.861	26.2116				101	85	81	27	18	18	12	7
30.25	34.222	22.2985				101	47	58	31	31	35	14	8
30.375	38.325	15.0399				99	72	61	31	27	37	14	16
30.5	39.741	9.4947				100	96	54	31	26	51	13	7
30.625	38.672	6.2231				101	50	53	44	34	72	17	11
30.75	35.107	4.9212				101	74	57	38	35	65	6	10
30.875	32.136	3.9936				101	94	57	41	32	48	8	12
31	31.361	3.543				101	99	64	28	23	44	11	11
31.125	32.556	3.1331				101	101	65	15	40	73	10	6
31.25	34.193	2.6872				101	101	73	26	30	70	12	4
31.375	35.206	2.7438				100	47	45	18	35	80	13	6
31.5	36.185	3.6427				100	40	45	28	24	74	17	4
31.625	37.37	6.3095				101	46	54	28	31	63	7	10
31.75	37.672	9.2018				101	67	57	15	31	54	7	1
31.875	36.518	11.2172				101	85	44	18	30	50	6	0
32	34.477	12.5989				100	88	53	23	21	67	9	4
32.125	31.467	12.7998				92	97	57	22	26	59	2	12
32.25	29.091	11.7229				96	96	69	19	41	32	11	3
32.375	28.143	9.8023				100	99	62	22	48	21	6	5
32.5	29.595	7.8123				97	100	75	19	20	35	9	9
32.625	33.832	6.675				99	101	82	17	26	79	2	2
32.75	39.912	6.8741				97	98	83	24	17	54	6	1
32.875	45.661	8.4174				95	93	76	27	19	64	2	3
33	48.778	10.7535				84	88	73	28	20	38	13	0
33.125	50.957	12.056				86	95	82	27	22	37	15	6
33.25	53.881	11.6939				85	101	82	34	43	26	7	14
33.375	59.092	10.1343				85	100	76	38	32	30	9	1
33.5	66.207	7.9495				81	98	55	25	37	37	8	1
33.625	73.658	7.3463				56	100	72	25	18	35	5	9
33.75	79.055	9.4401				59	101	76	23	21	41	10	0
33.875	79.84	13.3589				64	97	79	22	12	18	11	8
34	76.083	18.4359				41	92	62	35	22	37	14	0
34.125	69.826	24.3835				37	98	58	46	31	29	9	4
34.25	66.672	28.1635				66	99	72	43	18	45	4	7
34.375	66.222	28.1806				62	100	73	26	25	49	5	6
34.5	66.915	23.3942				53	101	83	35	32	52	6	3
34.625	65.436	16.4715				49	101	51	24	58	45	9	13
34.75	62.194	14.0908				64	101	41	24	35	41	18	3
34.875	58.612	15.4522				70	101	30	28	26	66	30	6
35	55.998	18.6017				90	95	72	18	21	79	17	8
35.125	54.194	20.2909				79	99	79	31	19	100	14	1
35.25	52.715	20.813				83	101	92	31	21	119	12	2
35.375	50.78	21.9409				100	101	83	32	20	118	12	2
35.5	48.898	23.9198				97	100	66	14	28	83	26	12
35.625	47.718	27.47				101	75	73	15	29	71	39	21
35.75	48.222	29.6427				101	94	97	8	37	85	42	11
35.875	48.154	31.5669				101	100	94	10	24	84	44	5
36	46.38	33.6746				101	99	77	13	22	63	51	6
36.125	43.318	35.6328				100	97	81	18	22	57	34	7
36.25	39.073	37.3594				98	95	91	16	20	45	25	9
36.375	34.616	35.6678				87	101	84	15	26	47	39	11
36.5	29.591	31.3721				86	101	89	18	39	54	15	6
36.625	24.944	25.6353				71	101	97	18	32	56	16	9
36.75	22.794	19.7468				69	101	96	22	27	46	29	4
36.875	23.552	15.5434				66	101	92	29	30	32	30	3
37	26.567	13.7648				81	101	100	35	28	22	27	19
37.125	29.333	12.6214				84	101	98	37	31	14	5	1
37.25	30.06	10.3609				79	101	101	34	33	47	16	16
37.375	30.348	7.8434				98	95	96	35	34	42	29	9
37.5	30.047	5.0808				69	101	82	17	57	68	32	17
37.625	29.135	3.853				59	101	80	6	61	39	21	16
37.75	28.265	4.5141				64	100	83	6	27	41	8	7
37.875	28.114	6.5262				58	97	87	24	42	78	30	6
38	27.561	9.1395				99	88	85	14	37	42	32	4
38.125	26.878	10.4433				77	101	84	18	23	45	30	0
38.25	25.623	9.1255				100	101	84	13	23	76	23	4
38.375	24.593	5.957				80	93	87	5	20	77	24	0
38.5	23.852	3.6135				60	88	96	6	22	59	26	4
38.625	23.726	2.8603				73	98	95	16	16	28	31	0
38.75	22.966	2.9277				84	101	73	11	21	39	19	0
38.875	21.78	3.341				72	97	71	10	38	64	17	0
39	19.495	4.1159				82	82	66	6	56	84	9	6
39.125	17.451	6.3511				93	92	70	7	32	89	9	10
39.25	16.444	8.7722				79	96	57	7	24	92	9	10
39.375	16.601	10.1695				98	101	53	11	25	90	19	2
39.5	16.948	10.4798				98	96	48	9	16	88	20	6
39.625	17.582	9.5727				97	95	49	17	38	70	26	4
39.75	17.988	8.8942				101	101	55	11	36	64	12	0
39.875	17.704	11.0007				101	101	71	17	21	57	20	0
40	16.47	12.9934				101	100	77	14	30	64	12	7
40.125	15.003	12.5853				100	94	95	20	57	30	14	4
40.25	13.789	9.6945				101	95	90	14	38	32	10	8
40.375	12.839	7.4496				101	98	94	10	26	43	5	12
40.5	11.972	5.587				99	101	77	34	24	55	5	4
40.625	11.037	3.9318				100	100	84	30	55	31	5	6
40.75	10.449	2.6392				101	101	89	19	48	39	5	13
40.875	11.481	1.6211				101	101	82	14	46	82	16	6
41	14.32	1.4236				101	101	95	12	38	92	9	8
41.125	18.449	2.2904				101	79	100	16	42	75	15	4
41.25	20.889	3.1765				92	68	88	13	42	66	8	0
41.375	20.411	4.2635				85	73	90	24	42	76	31	0
41.5	16.293	5.4522				70	70	93	24	48	102	20	4
41.625	12.006	4.8488				74	44	93	17	20	61	20	11
41.75	8.464	4.042				82	93	101	27	37	46	29	9
41.875	6.266	3.4839				81	84	94	23	43	61	12	15
42	5.278	4.537				82	79	100	18	18	44	5	16
42.125	6.066	6.5312				82	74	90	22	16	69	6	16
42.25	8.446	7.1641				80	78	90	13	28	70	19	4
42.375	11.629	5.9235				80	61	80	18	20	59	19	21
42.5	14.029	4.0808				92	34	78	12	30	41	11	14
42.625	15.222	3.2593				86	62	78	21	21	52	5	12
42.75	15.496	3.9094				60	87	100	24	43	68	3	2
42.875	15.469	6.1357				94	91	98	24	30	75	15	14
43	14.883	9.1772				82	94	92	7	39	76	22	3
43.125	14.805	11.3777				81	89	92	5	24	49	24	15
43.25	15.076	11.7488				95	60	90	4	9	77	13	22
43.375	15.761	10.2123				88	29	85	3	13	79	20	6
43.5	16.374	6.5794				97	43	77	5	29	50	18	6
43.625	16.177	3.6934				101	36	68	8	14	78	37	14
43.75	15.323	1.8685				101	51	69	10	16	60	11	17
43.875	12.708	1.8919				101	71	62	10	26	45	24	22
44	9.704	3.5847				94	54	67	8	26	68	21	23
44.125	8.891	5.3				92	50	59	12	13	42	25	31
44.25	10.398	5.9021				99	60	75	34	19	46	30	23
44.375	13.541	5.2585				101	77	70	19	14	62	32	7
44.5	14.766	3.8354				101	92	71	25	23	54	13	5
44.625	13.599	4.02				101	93	74	27	25	47	15	6
44.75	11.128	4.5202				101	96	77	26	15	53	16	8
44.875	9.618	4.5723				101	96	74	22	15	33	22	12
45	10.38	3.3607				101	52	66	20	35	56	26	12
45.125	13.603	2.3836				101	61	56	31	19	65	26	19
45.25	18.33	2.4879				101	55	49	29	35	72	29	13
45.375	21.667	3.4098				101	65	49	30	48	96	26	10
45.5	22.759	4.4954				101	63	71	19	52	55	26	5
45.625	21.636	5.8188				100	58	74	19	51	57	26	22
45.75	20.624	7.9682				97	61	64	26	40	55	26	7
45.875	18.966	10.1958				97	66	46	25	43	61	25	7
46	16.495	11.8124				98	72	47	13	43	65	26	0
46.125	13.57	11.1712				101	76	53	16	38	60	19	1
46.25	11.693	9.1591				101	78	57	11	27	52	33	5
46.375	11.795	6.7045				101	73	47	9	27	45	18	2
46.5	13.283	5.7357				101	78	52	13	11	39	17	12
46.625	14.7	5.8248				92	71	47	19	24	60	24	8
46.75	14.481	6.2327				82	78	50	22	18	43	22	1
46.875	13.455	4.4876				81	75	46	13	33	44	22	3
47	12.542	1.7332				80	79	57	10	27	60	23	1
47.125	12.138	0.6205				82	78	56	12	19	49	23	2
47.25	11.95	0.8554				70	65	51	20	16	45	11	7
47.375	11.988	1.9782				72	50	46	11	19	52	16	12
47.5	12.685	2.967				75	74	44	14	19	47	22	9
47.625	13.658	3.2364				75	82	40	9	23	61	28	11
47.75	14.556	2.0671				88	85	63	6	26	56	30	4
47.875	14.663	1.2427				95	77	57	8	24	56	37	4
48	13.9	0.7857				100	88	55	12	27	47	15	6
48.125	12.889	0.6667				100	96	50	10	27	56	4	6
48.25	12.518	1.3682				99	99	56	10	23	63	28	11
48.375	13.11	1.1812				101	95	43	9	30	67	9	10
48.5	13.872	1.1764				101	90	41	14	17	71	8	22
48.625	13.901	1.475				100	98	49	22	17	61	8	1
48.75	13.303	2.4341				100	88	49	11	16	87	17	14
48.875	12.161	2.9884				98	52	49	16	20	78	4	12
49	10.766	2.6554				95	50	51	19	18	52	20	7
49.125	9.281	1.3533				85	69	42	11	16	75	14	5
49.25	8.099	0.283				92	80	32	10	17	39	4	18
49.375	8.089	0				94	90	32	14	23	72	11	5
49.5	8.667	0				101	99	48	8	32	68	12	4
49.625	1.583	0				90	100	51	11	29	88	19	4
49.75	1.27	0				95	101	35	14	34	68	7	9
49.875	1.176	0.1068				101	99	51	10	11	69	7	11
50	1.363	0.4947				101	99	69	17	15	57	5	11
						101	98	76	24	39	47	15	15
						95	92	69	17	29	65	4	15
						88	75	66	15	29	80	21	16
						100	75	64	9	37	73	16	13
						98	78	64	14	37	50	12	1
						98	99	55	6	33	102	7	2
						98	98	73	9	23	80	11	9
						99	98	81	21	23	65	17	10
						95	101	90	23	27	72	15	1
						95	101	79	21	28	103	18	1
						100	90	70	7	21	97	14	6
						96	90	83	8	32	117	28	8
						86	91	76	11	21	135	16	4
						97	97	75	12	23	142	26	8
						101	100	67	24	40	144	34	6
						99	94	61	10	19	143	24	3
						99	56	59	22	23	141	14	1
						100	100	55	15	27	141	17	4
						101	100	53	17	39	133	16	8
						93	56	65	15	44	128	13	4
						94	60	31	18	30	128	27	9
						81	76	41	24	26	134	21	14
						84	96	39	10	28	142	26	6
						85	100	38	8	37	142	12	3
						99	98	53	9	40	138	11	3
						85	94	47	4	27	146	16	1
						100	94	39	15	34	92	17	7
						97	85	40	18	44	83	14	4
						91	60	42	10	40	137	10	0
						85	85	43	11	26	109	20	2
						84	86	47	22	31	116	21	4
						92	84	48	19	31	81	15	4
						92	93	48	10	14	109	15	29
						62	94	43	32	17	65	19	14
						63	90	43	37	23	60	23	19
						63	92	51	21	18	71	20	19
						68	90	36	19	29	71	24	18
						59	81	38	12	19	50	29	24
						59	86	38	11	23	15	27	28
						67	89	42	13	32	56	30	33
						82	88	53	10	33	29	28	36
						85	58	50	17	30	76	26	24
						94	95	43	17	40	66	24	19
						101	100	48	49	38	65	25	12
						101	86	64	41	23	49	30	12
						101	77	66	25	27	73	32	8
						100	86	66	23	39	38	29	6
						101	50	67	17	29	71	35	8
						99	66	65	16	25	45	33	7
						94	61	65	7	40	44	31	3
						100	58	45	9	52	57	27	15
						101	43	38	7	35	46	33	16
						101	73	45	9	37	64	28	18
						101	90	43	20	40	69	23	19
						99	97	58	31	30	62	24	29
						98	89	75	33	31	65	27	31
						98	96	45	3	29	53	25	26
						96	96	42	18	29	65	28	16
						101	83	65	32	7	46	26	20
						101	88	60	29	12	87	27	22
						100	92	49	16	24	125	29	27
						91	94	54	18	24	125	25	36
						91	96	72	17	22	123	24	19
						100	88	67	17	20	110	26	15
						101	85	46	23	36	103	27	16
						101	92	51	8	47	78	22	13
						101	84	58	5	46	67	26	17
						101	74	85	15	40	68	29	29
						88	68	47	29	25	74	29	24
						79	64	52	16	30	78	23	18
						63	65	72	17	50	86	22	12
						71	62	75	13	67	64	21	9
						94	45	65	27	57	121	22	8
						101	42	64	19	45	122	24	13
						101	98	81	17	47	116	23	26
						101	88	82	25	64	94	26	13
						101	84	65	9	45	122	27	19
						100	85	74	6	37	121	27	17
						85	88	74	14	36	106	33	21
						78	85	49	9	57	108	34	8
						101	86	53	21	65	123	33	12
						101	94	35	33	55	125	28	12
						92	93	43	20	43	116	26	11
						80	85	49	18	62	111	20	13
						78	76	39	19	59	107	29	15
						80	64	67	23	56	107	26	16
						87	67	67	23	93	112	24	16
						93	78	57	35	89	94	19	22
						91	87	33	46	64	85	18	29
						97	87	23	23	73	74	24	24
						82	87	48	18	76	72	30	22
						67	87	40	20	44	72	26	23
						94	97	39	19	34	76	32	23
						91	98	51	44	37	78	34	19
						99	84	48	47	45	110	31	16
						101	71	38	55	34	115	29	11
						100	78	48	47	45	106	26	15
						100	73	51	41	49	102	22	13
						101	89	36	68	48	104	25	20
						97	96	27	64	87	110	27	15
						98	86	29	47	69	115	17	22
						97	91	40	26	40	107	22	23
						97	93	37	22	35	104	20	25
						101	89	37	27	35	121	26	29
						90	63	33	21	51	122	26	25
						95	81	44	16	48	119	25	22
						88	86	36	23	46	119	31	15
						90	86	45	51	48	124	29	12
						97	85	47	34	49	122	29	11
						66	73	45	12	46	108	29	15
						71	65	43	11	44	122	31	24
						86	42	51	10	44	122	20	25
						101	30	47	12	47	125	22	24
						101	29	49	9	86	125	23	21
						101	23	41	8	68	123	24	27
						101	27	26	11	58	123	26	27
						101	37	27	12	48	120	27	50
						97	53	38	4	47	123	33	13
						89	44	35	25	52	120	29	14
						95	26	58	12	41	118	32	12
						98	62	46	15	31	119	31	10
						80	86	39	18	33	125	29	8
						60	89	37	17	39	125	22	13
						81	91	41	14	52	125	26	13
						81	96	43	16	56	122	27	15
						99	101	55	15	53	113	33	12
						97	89	46	10	70	113	33	15
						88	67	53	13	78	120	34	11
						95	57	43	13	79	125	32	12
						99	49	47	16	68	124	26	14
						101	43	58	10	67	116	22	15
						101	43	69	7	62	122	26	12
						99	44	65	8	53	124	20	16
						101	50	56	13	50	125	22	19
						101	44	65	25	59	125	22	19
						99	48	66	30	54	73	20	15
						91	47	38	21	44	108	18	27
						100	49	31	16	43	84	22	19
						100	45	33	19	44	98	23	12
						96	39	37	31	42	91	29	10
						88	63	59	38	44	64	31	8
						93	71	99	29	44	77	29	9
						97	90	49	31	45	116	24	5
						93	94	41	44	39	119	25	8
						97	91	38	48	38	124	27	16
						83	86	35	56	39	92	20	16
						77	90	40	33	39	64	21	16
						94	99	46	23	50	67	18	16
						94	97	45	18	52	86	19	22
						89	99	40	5	58	101	22	22
						100	96	44	9	49	123	22	12
						101	99	53	13	36	111	24	17
						101	100	44	8	41	117	22	12
						101	99	41	13	56	81	27	12
						101	101	37	13	50	100	22	22
						101	98	36	7	54	101	24	15
						100	94	45	1	59	104	19	22
						100	94	51	16	71	105	23	26
						99	101	37	18	58	104	18	12
						96	101	43	22	52	99	15	11
						96	101	34	25	33	108	15	17
						75	101	26	19	41	117	22	10
						100	101	24	12	45	124	23	9
						92	97	36	10	43	124	25	8
						99	96	30	15	63	118	25	13
						87	101	37	17	67	86	26	12
						100	101	42	29	64	65	19	22
						95	101	37	37	41	49	17	26
						86	100	47	43	51	96	20	36
						92	92	49	48	60	107	18	30
						80	73	64	42	47	121	19	37
						51	77	59	60	58	123	15	37
						45	75	45	41	57	112	18	17
						78	60	45	51	67	108	26	18
						76	54	51	31	47	111	18	17
						83	52	58	33	31	89	25	13
						81	70	53	38	55	90	26	19
						78	57	48	29	62	107	29	31
						73	57	35	13	47	114	29	33
						80	91	39	13	64	120	27	27
						86	94	48	9	55	108	26	19
						84	84	49	11	41	102	22	22
						89	96	64	19	38	95	26	17
						90	88	53	17	71	115	27	15
						92	100	55	21	60	125	27	22
						72	95	41	39	30	122	33	19
						69	79	43	47	23	125	36	13
						79	53	39	51	23	124	29	18
						80	98	44	26	28	125	34	20
						82	85	48	32	20	115	31	16
						66	66	39	28	32	116	46	12
						69	63	30	37	40	119	42	11
						73	63	39	25	39	121	46	8
						76	66	31	23	35	123	38	12
						52	76	37	15	64	124	29	10
						69	98	45	20	49	125	22	15
						32	100	30	19	47	125	27	10
						46	73	42	26	35	125	37	10
						45	101	51	37	38	125	39	10
						42	96	59	25	43	125	35	10
						55	81	53	23	53	125	34	3
						45	46	50	16	61	124	38	3
						51	42	52	25	61	124	33	8
						83	40	47	26	51	111	22	6
						79	49	53	18	56	125	22	20
						83	55	25	26	47	125	19	20
						101	78	32	28	71	125	17	26
						100	69	37	24	41	125	16	21
						71	64	63	41	54	125	19	19
						54	53	35	33	53	125	36	19
						57	52	37	26	37	124	26	15
						65	57	53	24	33	122	23	24
						84	61	65	16	47	125	25	15
						80	49	49	12	44	125	20	15
						84	47	48	19	47	125	33	17
						94	57	50	32	49	125	33	13
						91	55	46	44	52	104	26	19
						85	74	63	29	62	82	25	19
						58	98	46	26	58	87	25	11
						58	99	55	32	42	106	29	12
						86	56	53	29	54	91	29	13
						68	39	50	25	56	125	31	17
						65	41	46	21	52	109	31	20
						44	39	34	15	51	109	30	17
						41	47	35	19	59	111	33	15
						36	43	42	20	57	124	28	18
						46	67	35	20	57	125	22	19
						68	90	41	22	70	124	22	17
						76	88	53	24	55	125	33	19
						95	63	42	27	66	125	30	17
						86	52	34	33	47	119	28	19
						86	67	53	24	51	120	28	22
						73	65	41	13	54	111	32	19
						90	62	58	18	49	102	26	12
						95	78	40	14	47	80	30	10
						74	85	93	12	48	122	24	13
						72	95	58	12	53	125	39	10
						71	85	60	17	47	124	37	12
						90	81	47	14	49	123	30	11
						72	80	46	9	57	121	33	19
						64	74	61	11	51	118	30	15
						64	65	62	9	85	114	33	11
						79	66	70	10	58	108	24	7
						65	101	58	13	46	108	32	8
						65	101	40	15	34	90	24	5
						66	101	45	12	34	65	25	6
						76	100	72	9	31	54	25	10
						73	97	76	7	33	82	45	12
						67	89	71	13	23	85	39	11
						74	90	74	15	21	65	36	14
						82	88	60	13	47	58	34	12
						84	96	69	20	30	49	25	12
						100	101	53	17	22	35	32	12
						65	101	37	16	27	77	20	11
						45	101	58	17	23	69	22	16
						36	80	55	10	33	49	24	12
						33	62	55	11	28	87	24	8
						34	90	98	12	30	118	26	12
						49	98	98	13	36	118	24	9
						49	82	80	12	50	70	25	15
						40	99	74	15	47	68	24	22
						32	101	63	13	45	53	22	19
						33	101	42	17	46	62	17	16
						42	101	41	13	54	65	20	19
						55	101	45	13	38	80	22	17
						36	101	53	9	39	110	25	19
						35	101	55	7	39	111	26	17
						36	101	40	8	49	111	29	29
						30	101	47	12	51	118	27	20
						30	101	53	11	55	120	24	15
						43	93	52	14	55	108	19	10
						44	77	83	13	46	109	24	15
						32	99	74	12	36	82	22	13
						51	101	98	7	36	121	23	22
						61	97	85	17	53	125	22	17
						66	83	59	9	58	125	25	12
						72	81	98	9	61	123	27	7
						91	90	98	12	74	125	26	15
						93	96	98	15	69	125	23	9
						93	101	93	18	45	123	25	21
						71	101	84	18	45	125	24	24
						59	101	72	12	26	125	19	26
						62	100	98	17	27	125	28	27
						69	101	98	19	25	125	31	33
						76	101	89	21	21	125	22	32
						78	101	84	14	19	118	25	33
						97	101	98	27	19	114	25	22
						101	101	92	15	21	115	26	19
						97	101	98	10	18	123	27	20
						88	101	98	19	29	125	25	34
						56	100	98	14	36	125	21	33
						49	101	98	23	45	125	19	22
						53	101	98	18	24	124	24	19
						65	92	98	22	19	121	29	19
						68	101	98	21	30	120	29	26
						71	101	95	11	48	115	25	24
						73	101	98	26	41	110	26	23
						72	101	95	58	43	93	24	17
						69	98	68	98	36	84	29	15
						58	93	67	38	34	88	25	15
						54	93	87	26	19	91	22	19
						60	73	84	17	28	95	22	19
						64	56	87	15	33	122	27	28
						69	54	98	10	32	103	18	27
						66	69	86	21	44	66	22	22
						45	78	98	16	28	62	29	20
						42	62	96	10	34	53	26	20
						28	75	96	17	27	77	19	23
						47	79	75	38	32	73	25	24
						40	93	62	19	14	93	26	22
						33	86	62	17	24	94	29	22
						59	82	52	32	12	77	20	8
						80	82	43	23	15	136	20	3
						41	98	36	14	26	117	21	8
						88	101	35	16	21	111	14	4
						74	100	35	17	18	106	22	8
						67	99	46	25	19	100	21	13
						88	80	43	18	34	80	23	24
						101	80	34	33	28	85	29	50
						84	87	33	27	32	85	29	22
						85	87	27	30	40	60	33	20
						69	100	47	16	26	87	28	10
						64	101	82	21	32	105	29	15
						72	101	62	3	40	80	26	39
						69	100	55	12	54	48	26	57
						70	101	54	9	49	53	20	54
						70	101	54	13	56	67	18	21
						70	87	68	28	61	95	28	22
						53	100	78	31	62	134	27	8
						44	100	101	25	50	141	29	15
						44	101	101	14	42	145	23	29
						50	101	101	11	60	148	24	40
						82	101	101	8	82	148	26	38
						75	101	79	14	62	148	22	18
						76	101	76	37	67	145	27	15
						89	101	52	98	66	148	23	18
						88	101	47	54	61	143	28	24
						89	80	71	22	58	121	25	19
						93	96	81	18	57	125	19	24
						96	85	101	17	62	135	20	31
						74	88	101	17	68	126	15	39
						50	100	101	11	32	125	17	96
						49	97	61	24	47	119	12	92
						55	85	66	38	36	101	6	43
						54	89	77	38	41	99	8	26
						43	76	85	98	48	59	8	26
						23	70	76	98	66	136	9	22
						21	61	79	65	34	113	18	19
						37	67	64	27	37	106	19	11
						51	58	76	20	53	145	18	11
						59	53	74	31	41	130	22	8
						60	63	77	25	24	134	29	29
						57	53	74	16	14	91	18	13
						45	51	47	23	22	142	18	13
						33	61	64	35	22	140	17	10
						40	67	68	23	32	135	26	10
						86	61	63	30	29	125	21	10
						87	48	58	20	66	113	22	15
						85	56	83	21	83	127	25	9
						67	56	66	6	64	132	22	15
						63	50	64	34	28	108	25	15
						56	41	65	18	71	73	36	18
						58	34	75	25	78	80	18	23
						61	40	73	47	46	77	36	33
						85	46	72	25	56	70	33	17
						78	31	81	45	39	70	36	28
						73	46	75	49	38	104	36	10
						66	59	83	26	45	108	36	6
						57	72	57	14	42	98	46	5
						57	76	83	21	39	97	36	8
						66	75	86	11	35	132	35	15
						67	61	61	10	46	108	22	32
						55	57	57	10	42	127	28	27
						55	38	77	17	28	106	25	49
						39	40	53	28	26	121	27	50
						47	42	76	48	19	129	33	24
						49	37	99	48	34	98	37	22
						44	33	101	40	36	85	51	11
						52	30	101	58	40	76	48	22
						59	34	101	47	29	74	78	17
						88	43	101	42	50	105	62	12
						91	38	90	35	71	100	48	12
						82	73	65	26	41	83	51	11
						68	87	72	29	48	88	49	27
						78	78	85	11	42	75	44	20
						69	83	71	16	48	105	47	11
						53	82	63	15	55	95	26	3
						42	57	71	27	71	109	24	3
						42	36	71	25	64	85	29	0
						44	36	29	20	52	125	27	2
						71	37	75	19	22	131	34	1
						68	40	39	17	31	147	27	6
						80	45	43	18	22	147	15	11
						78	45	47	18	39	144	22	11
						84	50	59	16	32	147	32	14
						82	58	56	14	27	148	35	9
						72	92	69	19	54	148	29	12
						63	90	44	19	48	148	27	11
						85	89	40	18	46	143	22	13
						73	99	19	31	57	148	20	16
						44	87	71	13	68	138	19	29
						61	95	64	18	46	124	40	26
						62	81	55	12	51	118	26	15
						51	85	77	11	26	147	17	19
						57	83	51	23	52	148	36	22
						66	87	48	16	42	140	34	15
						61	88	56	8	42	130	26	33
						59	41	59	25	42	135	34	19
						48	30	86	20	50	137	33	18
						45	26	85	16	37	138	36	14
						54	24	45	15	47	126	20	8
						44	42	48	13	19	143	26	12
						44	46	59	23	17	141	25	12
						44	52	69	32	15	117	25	13
						41	77	63	21	16	102	19	17
						54	67	43	42	16	74	19	17
						65	52	98	47	26	102	22	11
						65	37	78	38	23	131	24	4
						68	38	46	37	18	118	29	5
						53	33	39	36	19	115	30	9
						45	24	31	25	25	108	22	9
						50	44	34	40	29	94	15	3
						46	50	41	43	41	99	18	3
						49	51	65	28	39	102	20	11
						65	22	44	24	30	81	18	11
						60	25	42	35	40	65	22	7
						47	19	28	41	50	78	26	9
						37	42	24	26	46	80	29	8
						34	46	27	37	39	113	19	12
						37	47	31	27	21	115	40	8
						37	52	61	30	21	91	11	10
						46	68	30	25	37	115	19	6
						42	73	45	27	59	135	8	22
						32	65	47	26	63	115	22	19
						36	35	53	28	45	110	19	5
						46	26	79	37	32	111	13	2
						43	21	90	36	30	101	29	5
						41	23	98	13	36	108	22	5
						36	21	89	14	34	72	17	6
						51	26	77	8	25	80	21	3
						58	29	49	8	27	61	22	3
						53	56	52	15	18	90	15	2
						42	25	85	12	16	87	15	0
						39	30	82	15	36	58	11	1
						29	42	84	8	30	75	18	0
						41	35	98	4	33	76	33	0
						45	41	94	14	50	88	36	0
						52	57	47	8	19	91	27	0
						47	72	30	8	12	104	29	0
						33	57	71	2	37	62	29	0
						29	72	80	11	27	57	32	0
						32	58	62	3	40	91	29	0
						42	68	65	9	36	95	22	0
						38	62	95	15	37	109	24	1
						39	94	98	25	37	130	29	1
						43	85	98	13	38	146	19	0
						25	75	98	14	34	148	20	1
						28	97	90	8	28	145	22	0
						56	101	98	14	39	145	19	0
						73	100	98	15	40	144	21	4
						42	98	87	12	29	119	16	1
						50	86	44	20	48	117	29	3
						79	68	52	18	23	124	33	3
						70	77	58	16	35	126	21	3
						79	67	56	23	42	129	25	5
						47	58	76	19	52	121	19	4
						45	49	98	18	26	133	15	4
						44	71	83	43	34	137	10	4
						38	94	56	28	50	139	17	8
						31	82	64	22	35	138	15	9
						31	59	69	18	23	125	17	7
						59	47	67	23	35	137	23	4
						101	52	68	33	38	141	36	3
						100	60	67	43	35	145	44	5
						96	38	75	38	53	146	40	8
						69	45	81	35	32	146	38	10
						52	84	57	47	32	102	43	5
						66	90	53	10	42	94	40	17
						90	55	98	16	41	76	18	5
						87	25	65	21	39	71	26	10
						83	25	66	9	41	108	26	13
						85	46	57	12	46	98	29	8
						95	65	73	16	33	100	32	8
						86	61	98	39	23	78	40	6
						75	41	50	16	24	109	38	8
						58	47	31	19	32	138	34	8
						69	53	98	19	47	143	17	22
						64	51	88	18	21	144	22	15
						74	45	65	27	13	119	24	13
						82	27	25	13	32	104	22	8
						69	30	29	14	24	97	22	10
						75	63	75	15	13	64	22	8
						83	59	72	15	18	69	25	12
						101	46	88	34	31	101	38	5
						101	80	98	24	42	123	40	12
						101	79	98	24	38	130	46	19
						101	77	98	39	48	130	42	17
						92	69	95	26	13	109	38	23
						100	88	85	33	37	111	26	16
						100	101	85	45	23	105	24	18
						70	101	98	52	27	91	19	15
						90	85	70	28	35	90	27	22
						65	98	98	41	35	88	17	10
						67	95	98	52	30	42	19	10
						87	99	63	31	24	98	10	9
						91	99	94	29	49	120	15	15
						45	98	53	14	65	101	19	2
						68	99	61	7	34	109	21	2
						70	100	46	31	31	45	17	20
						86	99	60	25	43	32	13	19
						44	99	78	15	38	29	18	16
						49	101	68	20	46	23	8	12
						57	76	67	14	49	31	8	13
						67	83	35	6	52	43	5	8
						50	86	55	7	35	52	9	11
						61	95	48	11	44	64	15	9
						64	62	37	10	38	30	27	5
						51	71	81	7	38	51	19	1
						39	66	94	14	64	68	22	5
						39	84	76	8	48	79	22	3
						36	93	40	25	42	78	11	8
						27	91	98	20	31	120	24	8
						23	87	62	9	42	88	18	12
						34	93	70	51	38	104	31	5
						33	101	74	6	33	127	26	6
						31	101	94	12	18	113	15	11
						40	101	98	12	21	67	15	24
						48	101	96	17	21	61	24	5
						69	101	94	6	33	75	22	10
						63	101	72	5	31	120	19	8
						61	101	77	8	13	110	24	4
						80	101	67	12	32	64	31	15
						82	101	78	12	11	56	57	8
						76	100	72	31	25	81	28	12
						78	90	60	53	20	78	26	7
						96	92	71	40	16	69	19	5
						97	91	82	37	29	49	18	15
						88	96	98	30	28	65	25	12
						86	101	91	42	37	60	22	8
						81	101	76	25	17	71	22	14
						77	101	67	16	30	52	23	13
						66	101	56	8	24	61	18	8
						68	92	55	15	12	60	23	10
						51	101	59	16	22	78	26	8
						61	101	74	34	34	62	19	13
						68	98	84	43	37	61	18	6
						73	95	98	42	15	36	22	18
						59	98	89	23	11	39	33	9
						63	93	61	17	11	42	36	12
						45	76	70	12	16	26	22	21
						48	91	72	26	14	47	29	10
						47	101	61	15	22	28	22	12
						41	101	62	19	22	63	31	20
						40	101	50	16	30	85	28	15
						43	101	59	25	30	47	34	18
						39	101	67	25	26	65	27	12
						60	100	81	28	31	79	33	12
						58	100	47	25	33	58	40	6
						58	100	41	25	22	30	42	8
						89	101	52	21	27	39	32	8
						64	101	35	31	17	43	47	10
						52	101	35	14	17	38	23	12
						57	101	40	21	14	32	33	10
						45	95	38	17	23	37	26	15
						64	87	42	20	15	22	49	27
						64	100	61	27	16	28	35	13
						69	101	53	43	29	28	22	11
						68	101	55	28	19	49	15	5
						89	90	48	13	20	17	33	10
						90	101	53	21	11	54	8	14
						73	101	53	14	8	50	17	10
						83	99	60	17	11	32	22	13
						88	82	55	18	31	28	13	8
						73	82	19	15	8	21	36	17
						59	60	37	19	13	24	32	11
						68	74	35	21	12	20	26	11
						80	78	38	20	11	40	33	11
						73	67	72	13	17	26	22	6
						74	76	98	14	19	53	17	10
						35	64	98	11	12	44	37	11
						61	57	48	13	14	54	25	12
						76	52	66	11	14	39	29	15
						91	61	45	6	19	25	36	8
						98	68	35	18	13	30	40	12
						101	67	47	10	14	37	43	8
						94	63	56	19	15	46	73	8
						69	73	49	24	12	52	31	19
						71	72	56	20	29	71	21	2
						77	79	67	16	28	94	37	8
						90	93	65	18	13	69	38	8
						96	67	66	25	10	54	17	7
						81	73	91	9	12	83	18	4
						79	45	85	21	12	47	33	7
						80	68	89	24	7	57	50	5
						79	65	67	27	13	35	43	2
						81	62	60	27	8	49	57	4
						89	96	67	11	20	130	51	4
						61	81	58	13	10	148	54	4
						46	72	81	28	12	146	53	5
						53	51	97	37	13	140	56	14
						73	88	98	29	34	148	33	12
						67	98	76	28	45	148	44	5
						68	58	65	23	24	137	62	10
						67	54	70	21	10	130	55	11
						68	60	58	7	19	148	60	3
						92	50	68	11	17	145	29	8
						95	36	56	16	8	91	36	3
						94	52	56	15	21	117	40	8
						92	92	38	27	11	136	54	18
						95	73	51	25	7	136	51	10
						97	67	41	20	16	126	44	8
						94	95	32	19	18	99	51	10
						79	75	31	17	9	64	55	10
						90	81	38	18	21	130	28	17
						96	73	41	18	16	139	42	20
						84	100	25	16	5	144	41	27
						91	100	45	14	12	148	43	26
						95	91	45	19	13	148	60	22
						94	95	50	19	33	148	56	29
						85	81	53	18	29	148	42	26
						81	69	36	31	21	53	40	22
						91	54	24	13	18	50	36	32
						84	91	28	18	28	54	41	32
						76	96	35	12	13	49	61	26
						41	92	50	11	17	57	24	47
						50	86	55	23	18	77	22	29
						40	57	38	16	20	43	22	57
						45	88	53	8	14	141	33	39
						38	50	60	25	19	113	22	40
						66	47	58	20	13	93	22	34
						70	40	78	16	9	100	19	25
						76	73	85	15	5		32	24
						40	73	71	13	12		38	48
						52	63	50	23	22		52	34
						53	91	64	32	22		64	40
						35	72	55	21	11		52	41
						53	72	74	42	14		38	27
						38	38	63	47	15		33	24
						65	41	47	38	14		42	27
						46	47	41	37	26		49	19
						56	48	67	36	34		32	23
							36	52	25	28		27	39
							29		40	17		27	10
							72		43	15		28	15
							94		28	18		28	24
							100		24	32		22	34
							100		35	29		42	44
							96		41	24		41	46
							69		26	22		24	36
							65		37	17		26	37
							62		27	23		24	31
							84		30	24		32	34
							87		25	24		39	42
							65		27	15		27	27
							44		26	16		35	25
							41		28	25		50	22
							47		37	25		29	15
							47		36	12		20	8
							70		13	9		19	15
							94		14	12		23	29
							87		8	12		26	23
									8	10
									15	11
									12	8
									15	9
									8	25
									4	32
									14	23
									8	45
									8	29
									2	30
									11	13
									3	23
									9	27
									15	21
									25	18
									13	32
									14	8
									8	21
									14
									15
									12
									20
									18
									16
									23
									19
									18
									43
									28
									22
									18
									23
									33
									43
									38
									35
									47

## Sheet: Supplementary Figure 3
				Percentage of positive cell
Supplementary Figure 3c	iPSB1	GATA4	Monolayer	95.2381	87.5	87.5	88.8889	100
			μGSG	100	93.75	95.8333	100	100
		FoxA2	Monolayer	90.9091	88.8889	91.6667	85.7143	100
			μGSG	90.9091	100	91.6667	100	100
Supplementary Figure 3d	H1	GATA4	Monolayer	90.9091	90.9091	100	90.9091	100
			μGSG	100	90.9091	100	100	100
		FoxA2	Monolayer	87.5	100	100	88.8889	100
			μGSG	100	100	100	88.8889	100

## Sheet: Supplementary Figure 5
	Number of spheroids per 300k hPSC
Supplementary Figure 5a	monolayer		μGSG
	ctrl	Y27632
	44	33	958
	77	84	785
	61	49	865
	Number of spheroids per 300k hPSC
Supplementary Figure 5b	monolayer	μGSG
		μCP	direct adsorption
	75	989	2737
	51	994	2829
	61	990	2786

[truncated: 4 more sheets: Supplementary Figure 6, Supplementary Figure 7, Supplementary Figure 11, Supplementary Figure 13]
